# Supplementary material for: One-hour extraction-free loop-mediated isothermal amplification HPV DNA assay for point-of-care testing in Maputo, Mozambique
Source: Nat Commun. 2025 Aug 7;16:7295. doi: 10.1038/s41467-025-62454-x (PMC12331945; doi:10.1038/s41467-025-62454-x)
Supplement: Supplementary file 4 — Source Data [file 41467_2025_62454_MOESM4_ESM.xlsx]

## Sheet: Fig. S1A
Time (min)	NTC			10			50			100
10.575	0	0	0	0	0	0	0	0	0	0	0	0
11.28	-76.69	-77.73	-49.1	-49.93	-73.77	-75.2	7.72	10.74	21.52	-35.96	-43.17	-44.93
11.985	40.66	29.11	93.49	-7.5	-79.89	11.74	13.99	-73.79	-61.98	-89.13	-85.2	14.55
12.69	-25.92	-10.1	24.93	-7.73	-89.99	-14.61	28.78	-65.88	-72.13	-37.02	-43.44	-16.79
13.395	-2.02	-31.23	21.6	72.42	-13.33	-37.34	-3.59	-16.73	11.32	-66.24	-65.28	22.98
14.1	-8.36	-43.99	37.32	129.94	-66.98	19.06	107.75	-37.43	-9.28	-66.9	-30.5	174.98
14.805	7.21	3.36	93.49	243.93	18.74	44.12	156.35	-1.23	25.39	-2.46	104.7	437.28
15.51	44.37	33.46	143.49	297.27	-47.74	-65.71	159.61	22.36	18.51	32.61	191.51	849.05
16.215	31.22	16.79	115.93	673.82	-71.87	-2.47	308.71	39.57	62.42	177.8	347.23	1707.61
16.92	17.96	-12.04	112.13	1427.68	-21.06	-30.18	676.46	239.76	245.98	411.27	834.82	3227.86
17.625	7.29	4.32	127.59	2690.24	-96.32	-66.8	1268.16	494.13	512.12	782.15	1819.21	5273.48
18.33	-10.73	4.84	145.25	4216.25	-88.93	-33.05	1961.05	1026.14	1063.72	1483.24	3206.13	7390.06
19.035	-25.02	-11.37	160.77	5907.22	-104.06	-83.24	2837.75	1746.45	1835.16	3104.07	4668.27	9560.84
19.74	28.72	21.21	186.64	7788.6	-105.67	-82.89	3687.33	3176.34	2806.41	4953.48	6199.11	11916.3
20.445	1.03	8.88	192.04	9998.79	-118.81	-88.77	4647.06	5874.99	3807.37	6773.71	7872.48	14278.5
21.15	8.81	11.71	188.11	12303.5	-128.09	-93.83	5683.72	9035.92	4948.52	8778.53	9776.12	16674.3
21.855	1.23	9.13	210.74	14705.4	-123.3	-100.24	6810.58	12114.3	6165.28	11055	11710.6	18943.4
22.56	15.72	0.09	216.49	17197.6	-119.87	-93.37	8056.03	15158.1	7588.36	13559.4	13746.6	21125.9
23.265	6.27	36.26	223.12	19745.8	-132.45	-97.15	9369.2	18282.7	9117.15	16097.2	15798	23143
23.97	19.42	26.19	245.08	22300.5	-130.31	-90.96	10790.9	21268.9	10803.4	18717	17839.1	24994.6
24.675	4.13	59.21	264.88	24865.7	-94.5	-70.91	12246.4	24014	12528.6	21333.7	19821.5	26677.2
25.38	13.16	27.64	261.82	27241.2	-119.31	-83.92	13693.9	26346.2	14354.9	23851.7	21891.2	28203.2
26.085	17.49	38.2	268.7	29349.2	-122.27	-108.48	15192.2	28400.9	16210.7	26168.6	23892.5	29583.1
26.79	-0.38	17.78	261.99	31290.4	-124.6	-108.5	16642.5	30147.2	18085.5	28236.8	25840.3	30878.3
27.495	9.67	28.62	269.38	32943.9	-150.58	-114.04	18157.7	31617.1	19905.6	29946.8	27644.1	32007.7
28.2	13.18	41.63	290.99	34415.8	-144.96	-99.84	19705	32941.1	21748.8	31452	29342.5	33052.9
28.905	-5.47	28.78	281.88	35527.5	-157.2	-134.1	21254.5	34013.4	23432.2	32685.1	30923.5	33886.4
29.61	-20.97	29.31	298.56	36534.4	-149.34	-129.24	23361.8	34902.9	25065.2	33795.6	32366.8	34632.9
30.315	-0.6	47.5	306.97	36767	-159.84	-120.67	25249.1	35659.5	26724.2	34721.9	33658.8	35273.8
31.02	-33.43	30.77	300.55	36790.7	-166.75	-135.98	27247.4	36261.4	28378.1	35455.9	34721.3	35817.4
31.725	-21.15	52.91	316.33	36808.1	-176.38	-133.82	29001.8	36758.9	30021	36091.4	35641.6	36235.6
32.43	-21.45	45.64	314.22	36822.8	-169.93	-133.79	30474.7	37196.2	31431.1	36605.1	36420.8	36591.8
33.135	-11.87	56.51	308.49	36833.2	-183.02	-145.95	31793	37511.2	32606.7	37028.1	37036.5	36885.9
33.84	-37.79	32.73	314.77	36842.9	-181.71	-144.18	32986.6	37793.1	33649.1	37373.4	37538.6	37126.1
34.545	-48.65	33.21	311.37	36848.8	-188.54	-152.47	33998.7	37955.4	34574.7	37630.4	37838.8	37337.5
35.25	-56.54	18.98	304.42	36854.9	-180.2	-158.25	34875.8	38099.5	35415.4	37834.1	37917	37520.7
35.955	-50.03	36.88	326.97	36858.5	-183.38	-152.31	35614.9	38193.4	36101.1	37994.2	37927.6	37689.2
36.66	-60.58	45.41	323.42	36861.7	-201.63	-166.88	36227.3	38210.3	36707.9	38089.1	37934.1	37784.3
37.365	-64.09	37.38	330.39	36864.4	-202.74	-155.91	36754.5	38215.4	37224	38129	37941.2	37898.4
38.07	-57.95	37.58	322.27	36866.4	-207.73	-170.79	37160.2	38219.1	37584.9	38132.5	37945.5	37982.9
38.775	-54.53	44.31	328.07	36868.4	-210.07	-176.2	37525.5	38221.4	37881.5	38136.1	37950.1	38077.5
39.48	-76.16	31.59	320.87	36868.9	-217.67	-187.89	37803.4	38223.8	38084.6	38137.9	37953.4	38109.4
40.185	-79.78	16.11	313.26	36871.1	-215.26	-185.45	38051.4	38225.7	38231.6	38141.7	37957.4	38176.6
40.89	-68.4	38.1	325.34	36871.7	-223.72	-182.71	38220.7	38228.8	38256.6	38145	37960.4	38246.4
41.595	-74.73	23.51	320.29	36872.6	-212.08	-193.88	38373.4	38230.9	38263.3	38147	37963	38299
42.3	-78.05	25.01	324.43	36873.5	-233.62	-205.38	38451.1	38230.6	38265.2	38147	37964.2	38304.7
43.005	-64.33	38.18	338.65	36874.4	-235.57	-202.56	38514.6	38232.6	38270.2	38149.6	37966.5	38366.1
43.71	-78.77	39.37	317.11	36875.6	-233.79	-203.16	38522.7	38235.5	38273.9	38150.6	37969	38395.4
44.415	-86.19	16.25	313.55	36876.1	-239.22	-206.01	38525.6	38235	38275.7	38152.4	37969.3	38422.8
45.12	-96.75	18.71	301.34	36876.2	-242.67	-212.1	38528.9	38236.3	38279	38152.6	37970.7	38445.7
45.825	-90.02	36	287.15	36876.9	-245.71	-227.14	38531.5	38237.8	38279.8	38153.7	37971.8	38462.7
46.53	-95.43	33.94	300.56	36877.5	-233	-213.43	38533.1	38238.6	38281.9	38154.7	37973.4	38502.8
47.235	-98.72	28.95	311.84	36878.4	-235.98	-219.63	38536.1	38239.3	38284.4	38156	37974.1	38526.5
47.94	-95.1	29.7	305.78	36878.2	-246.39	-211.87	38536.9	38240.1	38284.9	38156.9	37975.3	38529.6
48.645	-93.17	51.49	319.45	36879.1	-234.88	-217.99	38539.4	38242.2	38287.8	38158.7	37977.9	38593.5
49.35	-86.38	60.3	331.28	36880.1	-256.64	-228.12	38540	38241.8	38288.9	38159.8	37977.8	38588.4
50.055	-96.76	37.73	325.39	36879.6	-247.66	-227.08	38542.2	38242	38289.7	38159.9	37978.6	38600.3
50.76	-99.01	38.49	319.85	36880.2	-268.58	-235.85	38543.1	38243.3	38290.4	38160	37978.9	38598.2
51.465	-111.39	18.25	320.41	36880.7	-256.25	-227.3	38544.5	38244	38292.3	38160.2	37979.7	38608.8
52.17	-122.59	53.99	324.3	36881.2	-248.05	-233.98	38545.3	38244.6	38292.4	38161.1	37981.4	38643.3
52.875	-108.73	45.44	339.74	36880.9	-255.24	-224.84	38546.8	38246	38295.2	38162.7	37983.2	38646.9
53.58	-106.38	60.2	336.37	36881.5	-245.36	-218.8	38548.1	38246.4	38295.2	38163.4	37983.1	38661.1
54.285	-105.75	42.11	331.57	36881.8	-261.18	-240.5	38548.2	38245.9	38295.7	38163.4	37983.4	38654.6
54.99	-132.12	17.12	311.86	36881.9	-264.17	-234.51	38549.9	38246.6	38296.8	38163.3	37983.8	38662
55.695	-113.95	41.85	335.7	36882.4	-260	-233.39	38550.2	38248.1	38297.5	38164.7	37984.3	38666.9
56.4	-106.85	43.81	328.33	36882.9	-261.73	-225.21	38552.1	38248.2	38297.8	38165.2	37984.9	38671.6
57.105	-109.76	40.61	332.83	36882.7	-257	-223.99	38552.7	38249	38298	38165.8	37985.6	38673.3
57.81	-95.76	49.19	352.52	36882.8	-257.4	-234.03	38553.6	38249.3	38299	38165.5	37986.1	38672.8
58.515	-119.7	33.78	347.36	36883.3	-262.75	-228.06	38554.2	38249.6	38299.1	38166	37986.5	38673.7
59.22	-109.42	46.67	343.76	36883.5	-275.21	-236.13	38554.6	38249.2	38300	38166.3	37987.3	38674.6
59.925	-115.41	42.75	341.66	36883.7	-268.4	-242.04	38555.4	38249.5	38300.8	38167.4	37987.4	38675.1
60.63	-127.13	33.52	346.98	36883.8	-268.04	-243.98	38555.6	38250.3	38301.5	38166.8	37987.9	38675.3
61.335	-114.31	44.87	359.17	36884.2	-270.6	-247.86	38557.8	38250.7	38302.3	38168	37986.8	38675
62.04	-118.27	39.1	353.59	36884.6	-263.47	-235.95	38558.5	38251.7	38302.8	38168.8	37989.3	38677
62.745	-137.34	41.77	354.42	36884.7	-283.58	-251.39	38558.6	38251.4	38302.8	38168.3	37989.8	38677
63.45	-111.24	40.8	367.27	36885.2	-259.97	-231.02	38560.6	38253.5	38304.4	38169.4	37990.5	38678.5
64.155	-114.16	44.47	368.96	36885.6	-281.83	-249.09	38560.3	38252.8	38304.2	38169	37990.8	38678.3
64.86	-110.82	56.54	379.97	36885.3	-285.51	-248.03	38560.5	38252.2	38304.2	38169.5	37990.4	38677.9
65.565	-140.63	36.27	371.36	36885.5	-283.48	-254.19	38560.7	38252.9	38305.1	38169.7	37991.1	38678.1
66.27	-123.93	31.2	377.07	36885.9	-276.47	-247.39	38561.8	38254.2	38306.6	38170.7	37991.7	38680
66.975	-139.14	34.03	374	36886.1	-275.53	-249.51	38563.1	38253.1	38306	38169.4	37991.9	38679.6
67.68	-129.52	45.87	389.49	36886.2	-282.59	-248.82	38563.2	38254.7	38306.5	38170.7	37992.7	38680.8
68.385	-123.9	43.67	383.27	36886.6	-278.97	-253.89	38564.1	38254.2	38307.6	38171.2	37992.7	38680.4
69.09	-134.2	40.84	381.44	36886.8	-286.4	-262.37	38564.8	38254.6	38307.7	38170.8	37993.2	38681.2
69.795	-130.02	23.24	371.18	36886.4	-284.3	-247.47	38565.7	38255.8	38308.7	38172.4	37994.4	38681.6
70.5	-123.18	44.18	389.93	36887.3	-286.44	-250.75	38566.4	38256.2	38309.4	38171.8	37994.2	38683.5
average	82.9287
sd	158.822
threshold	1671.15

## Sheet: Fig. S1B
Time (min)	NTC			0.1			1			10
10.575	0	0	0	0	0	0	0	0	0	0	0	0
11.28	6.49	-3.09	6.3	2.93	2.73	-0.52	3.13	-0.7	-3.65	-7.36	-5.83	-3.03
11.985	0.38	-8.64	-0.54	-3.85	6.36	1.17	5.37	-5.09	0.89	-0.91	-9.23	-3.75
12.69	1.37	-7.51	2.58	-1.91	-2.61	-4.75	1.4	-9.01	1.97	-9.39	-7.55	-3.06
13.395	3.12	-9.64	2.93	-2.79	2.6	-0.11	10.98	-4.78	1.25	-12.06	-12.85	-7.55
14.1	2.48	-4.23	-1.32	-9.78	-1.23	-1.52	2.96	-11.22	-4.09	-12.55	-15.97	-7.08
14.805	5.48	-9.14	2.21	-4.55	-1.29	-7.1	4.69	-14.57	-5.43	-16.12	-18.12	-6.56
15.51	3.92	-11.41	-0.3	-6.09	-2.32	-8.35	4.82	-17.15	-7.05	-15.41	-17.67	-6.99
16.215	4.33	-5.54	3.71	-7.2	2	-4.41	7.67	-14.79	-0.79	-19.2	-19.86	-9.52
16.92	5.67	-13.32	3.26	-13.13	3.18	-3.57	14.94	-13.97	-3.89	-18.54	-18.18	-5.56
17.625	6.99	-8.73	8.21	-10.87	0.56	-5.58	11.56	-19.08	-4.19	-20.46	-26.27	-5.39
18.33	6.16	-11.1	5.7	-12.01	0.15	-6.12	12.09	-14.62	-1.4	-21.74	-24.84	-10.35
19.035	9.71	-9.53	4.07	-11.25	0.55	-6.55	12.09	-19.19	-2.74	-22.5	-24.52	-7.31
19.74	11.5	-7.34	7.77	-13.61	0.53	-6.54	12.44	-18.76	-0.09	-23.91	-26.67	-2.93
20.445	11.68	-9.17	10.74	-14.23	-0.93	-2.91	16.11	-19.88	1.23	-20.23	-21.24	-5.25
21.15	12.57	-9.25	13.92	-11.28	-1.88	-6.74	15.96	-21.83	-4.06	-29.5	-26.73	-7.97
21.855	16.05	-10.61	10.23	-12.63	-2.65	-4.12	18.19	-17.81	-0.77	-26.77	-30.4	-5.5
22.56	17.03	-10.09	12.27	-15.07	-0.89	-5.3	12.88	-22.71	-1.77	-30.58	-33.95	-5.42
23.265	8.98	-13.64	6.13	-20.67	-7.71	-8.82	12.88	-24.38	-4.2	-30.4	-28.28	-4.47
23.97	15.22	-16.78	7.4	-18.2	-3.55	-11.92	10.91	-28.23	-3.01	-27	-27.59	-7.9
24.675	13.02	-12.32	9.91	-23.66	-5.3	-14.65	13.56	-29.4	-7.17	-29.27	-29.57	-13.23
25.38	15.85	-10.88	10.78	-16.28	-2.24	-5.49	19.11	-28.56	-5.24	-32.63	-34.59	-11.55
26.085	16.57	-14.31	17.46	-19.65	-1.37	-9.25	21.92	-28.15	-2.22	-29.59	-26.36	-4.56
26.79	10.92	-23.18	13.14	-25.78	-7.01	-14.01	14.88	-32.06	-8.75	-37.57	-42.42	-16.53
27.495	15.68	-18.71	13.19	-25.48	-6.86	-14.45	14.69	-32.71	-1.96	-35.79	-39.77	-11.38
28.2	15.82	-17.55	15.93	-25.43	-9.8	-13.51	12.71	-31.08	-4.75	-36.72	-39.95	-14.09
28.905	17.99	-14.75	11.71	-25.11	-8.15	-14.09	15.79	-34.22	-1.98	-38.3	-36.45	-14.75
29.61	17.17	-16.48	11.77	-30.71	-9.18	-15.74	14.79	-35	-4.42	-32.86	-27.12	-2.86
30.315	13.12	-25.14	10.68	-35.72	-10.81	-21.45	10.09	-38.22	-7.95	-42.16	-42.52	-18.46
31.02	8.25	-23.72	9.31	-30.41	-7.64	-18.43	14.64	-36.7	-7.05	-42.02	-32.35	-15.62
31.725	19.47	-19.22	15.02	-32.17	-5.93	-18.77	13.49	-39.52	-7.33	-39.24	-22.82	-14.27
32.43	7.28	-28.56	6.92	-34	-9.71	-20.76	13.94	-43.48	-6.26	-38.88	2.29	-16.05
33.135	16.36	-21.35	13.46	-34.77	-10.64	-19.62	21.48	-39.48	-6.33	-40.66	45.5	-11.71
33.84	10.14	-27.12	13.19	-35.03	-9.53	-13.31	23.16	-38.3	-5.58	-34.31	139.72	-13.89
34.545	17.91	-18.8	15.98	-33.52	-14.02	-20.17	31.66	-37.67	-5.44	-31.12	308.91	-0.08
35.25	14.12	-29.74	13.64	-35.33	-12.15	-17.87	57.88	-32.4	-0.36	-7.69	656.45	7.34
35.955	11.25	-27.37	13.26	-34.7	-11.62	-16.22	100.97	-25.87	-2.97	25.89	1642.65	30.63
36.66	11.92	-25.52	13.88	-37.03	-13.95	-26.26	194.51	-13.2	-5.92	110.67	3106.68	70.73
37.365	11.14	-30.22	12.83	-38.85	-14.51	-21.91	402.78	27.45	-8.29	278.27	4819.7	161.59
38.07	15.8	-23.78	15.03	-38.12	-16.6	-21.22	894.91	110.66	-6.02	627.16	6899.23	342.6
38.775	15.58	-24.11	20.05	-38.45	-14.98	-19.73	1953.52	285.36	-6.94	1296.37	9546.33	765.35
39.48	20.26	-18.93	22.36	-35.43	-11.56	-19.59	3619.3	685.74	-7.12	2420.55	12625.3	1858.4
40.185	16.94	-25.56	20.25	-37.11	-10.59	-20.41	5254.79	1766.42	-3.27	4034.37	15699.9	3488.74
40.89	13.58	-30.56	19.7	-39.32	-14.38	-25.26	7020.83	3420.47	-0.42	6046.53	18786.4	5346.72
41.595	15.12	-30.68	18.75	-37.54	-16.79	-18.18	9009.78	5220.29	-0.2	8388.91	21731.8	7514.81
42.3	15.21	-27.33	19.04	-41.8	-13.85	-23.99	11117.8	7090.78	9.52	10946.6	24370.6	10056
43.005	20.3	-25.6	20.89	-37.55	-12	-20.8	13283	8985.75	23.33	13652.1	26689.7	13023.6
43.71	22.57	-26.7	22.55	-40.38	-13.23	-27.31	15477.9	10881.3	43.57	16467.3	28809.7	16297.7
44.415	16.84	-28.48	18.75	-39.09	-15.05	-22.4	17835.8	12866	92.58	19324.5	30770	19586.1
45.12	23.93	-31.27	25.01	-41.27	-10.43	-19.68	20263.3	14990.1	182.23	22108.9	32539.6	22711
45.825	19	-24.47	25.5	-42.31	-14.27	-24.01	22584.4	17166.8	370.81	24728.5	34148.5	25453.8
46.53	21.67	-28.58	23.11	-39	-11.26	-22.58	24786.5	19276.5	771.64	27128.5	35608.9	27693.1
47.235	17.48	-28.59	24.52	-39.63	-13.69	-19.15	26800.9	21280.8	1547.28	29189.7	36880.9	29692
47.94	22.81	-28.79	22.93	-39.72	-8.3	-18.94	28732	23330.9	2977.26	31074.9	38044.6	31638.4
48.645	20.47	-32.62	21.21	-45.31	-16.13	-22.98	30631	25287.2	5074.9	32831.7	39077.8	33611.5
49.35	21.21	-29.09	27.67	-44.19	-12.63	-24.03	32462.6	27129.1	7590.69	34388.8	39938.2	35322.1
50.055	22.97	-31.19	26.69	-39.59	-10.57	-23.66	34249.5	29014.4	10462.7	35896	40731.6	36919
50.76	19.53	-35.22	21.36	-43.78	-13.14	-24.98	35893	30824.7	13516	37237.1	41416.2	38359.2
51.465	24.75	-24.51	26.34	-43.33	-15.87	-25.89	37406.5	32518.3	16709.7	38450.8	42033.9	39616.1
52.17	24.42	-29.55	27.23	-39.25	-13.48	-25.42	38748.4	34061.3	19955.3	39515.9	42559	40735.8
52.875	24.89	-31.1	27.16	-44.16	-14.51	-28.79	39872.1	35397.9	22930.3	40408	43008.8	41651.4
53.58	28.68	-26.52	32.71	-40.08	-11.13	-24.08	40895.5	36618	25721.1	41220.5	43426	42466.2
54.285	28.93	-22.36	33.98	-35.05	-6.21	-20.55	41866.3	37736.9	28253.6	41964.3	43808.5	43206.1
54.99	33.56	-23.8	34.07	-36.6	-10.9	-21.32	42730.9	38748.6	30453.7	42569.4	44131.7	43811.9
55.695	32.22	-28.22	28.97	-40.65	-10.41	-26	43512	39690.4	32396.4	43137.4	44457.4	44373
56.4	32.1	-29	33.67	-38.43	-10.25	-21.42	44221.1	40581.1	34250.5	43658.8	44755.2	44879.6
57.105	33.95	-26.18	38.91	-41.97	-10.66	-21.54	44808.3	41319.1	35878.3	44092.6	45012.5	45312.4
57.81	32.15	-30.86	36.75	-39.86	-9.97	-24.86	45343.3	41998.2	37359	44501.1	45270.1	45675.8
58.515	37.42	-24.46	36.01	-38.92	-11.74	-17.39	45833.6	42615.6	38699	44876.1	45508.5	46062.8
59.22	30.53	-27.73	30.58	-46.25	-15.51	-27.54	46252.1	43162	39870.3	45213.2	45730	46383
59.925	34.75	-25.66	37.87	-38.37	-7.11	-22.25	46616.5	43621.5	40836	45500.5	45905.5	46671.2
60.63	29.89	-32.29	29.92	-36.63	-9.01	-23.16	46974.3	44064.3	41687.7	45784.6	46112.8	46943.1
61.335	32.95	-25.42	33.78	-41.8	-13.67	-23.2	47268.8	44426.1	42428.3	46050.7	46307.5	47207.7
62.04	35.58	-28.26	35.84	-36.6	-11.22	-20.04	47562.1	44777.2	43061.6	46291.4	46465.7	47445.4
62.745	33.87	-37.14	32	-43.8	-13.68	-21.03	47811.1	45096.3	43627.9	46517.2	46632.1	47682.2
63.45	40.23	-33.25	34.99	-42.09	-15.08	-25.4	48078.9	45407.8	44151.7	46745.3	46820	47926.5
64.155	33.02	-32.99	35.13	-44.74	-13.37	-14.66	48291.5	45662.7	44567.5	46931.6	46938.8	48112.2
64.86	34	-31.44	31.62	-38.69	-7.8	-18.48	48522.3	45929.8	44980.5	47128.8	47094.2	48318.8
65.565	33.3	-34.82	37.5	-41.86	-14.51	-22.01	48712.3	46165.9	45331.3	47304.5	47232.3	48521.3
66.27	39.94	-32.14	37.26	-37.63	-8.39	-18.71	48903.7	46400.6	45682.3	47483.3	47378.7	48712.2
66.975	39.85	-26.4	38.44	-43.26	-13.18	-23.92	49092.3	46596.6	45965.5	47641.6	47494.2	48879.4
67.68	45.01	-25.81	43.8	-35.82	-11.59	-25.87	49265.4	46807.6	46243.7	47810.3	47635.1	49043.4
68.385	38.92	-33.38	36.64	-42.46	-9.67	-20.95	49454.9	47012.6	46522.8	47970.9	47764.9	49210.2
69.09	39.77	-30.27	37.99	-40.83	-11.23	-24.7	49608.4	47187.5	46751.6	48118.9	47873.3	49370.2
69.795	39.49	-27.63	39.41	-42.34	-10.28	-17.66	49768.6	47369.6	46978.7	48254.4	47986.2	49542.4
70.5	39.64	-32.76	37.53	-41.63	-14.93	-22.26	49906.4	47520.1	47185	48387	48102.1	49677.7
average	5.92167
sd	22.852
threshold	234.442

## Sheet: Fig. S1C
Time (min)	NTC			1			10			50			100
10.575	0	0	0	0	0	0	0	0	0	0	0	0	0	0	0
11.28	2.65	7.93	-10.54	-20.78	-35.1	-17.81	-23.93	-0.52	-30.77	-64.83	-39.12	-88.09	41.68	-109.08	-142.36
11.985	35.45	-20.67	-59.49	-46.75	-39.33	0.88	15.02	31.9	10.33	-44.24	29.5	50.04	45.06	-122.52	-150.45
12.69	60.49	-72.05	-41.82	-45.17	-30.53	0.71	-2.47	34.59	5.49	-17.89	32.48	79.59	45.03	-68.05	-120.21
13.395	-31.01	-88.33	-100.61	-138.27	-140.39	-99.84	-119.66	-63.74	-112.89	-159.62	-122.34	-58.01	45.45	-55.75	-117.14
14.1	-67.69	-130.16	-118.94	-144.68	-143.47	-82.27	-93.78	-13.96	-26.63	-85.3	-2.22	60.57	16.69	-126.25	-119.24
14.805	27.63	-32.18	29.97	-75.38	-76.43	-38.28	-94.09	-50.23	-143.5	-149.9	-97.58	-35.29	60.79	-86.88	-136.95
15.51	79.64	-99.01	-79.47	-124.24	-91.88	-4.66	-13.94	76.07	9.22	-15.76	9.49	144.55	1.83	-152.39	-151.16
16.215	-67.73	-120.24	-79.57	-111.61	-67.83	30.93	7.25	73.17	-17	-44.76	13.61	122.37	34.53	-138.88	-177.37
16.92	68.03	-10.47	7.04	-76.65	-92.61	-37.62	-96.17	-23.31	-101.87	-170.16	-125.59	-28.1	78.55	-83.49	-153.23
17.625	132.32	3.9	48.74	-51.1	-22.41	63.21	34.73	111.39	8	-33.67	19.23	173.11	99.49	-9.22	-76.3
18.33	106.46	-26.09	-16.28	-81.26	-89.86	-10.17	-75.73	10.17	-78.45	-122.12	-75.21	72.04	56.03	-61.33	-32.37
19.035	105.4	-20.6	26.76	-8.91	-8.16	92.08	13.46	108.07	15.21	-42.58	19.53	162.44	87.16	-93.35	-75.89
19.74	156.69	-15.69	68.83	-53.14	-1.19	82.08	4.51	121.3	15.53	-36.93	23.87	197.41	3.31	-168	-190.99
20.445	126.18	-82.74	-19.42	-123.35	-132.36	-36.12	-89.34	-14.68	-133.11	-184.54	-105.02	63.93	79.9	-73.61	-84.04
21.15	51.49	-44.67	-64.45	-154.83	-91.74	24.5	-6.96	78.38	-9.69	-122.66	-66.74	123.45	109.52	-89.69	-136.06
21.855	154.09	-82.05	-22	-71.79	-45.44	58.73	-27.92	98.57	-18.53	-67.88	-0.5	213.82	101.94	-68.76	-130.53
22.56	115.28	-64.25	-41.1	-101.16	-45.49	84.9	-0.26	134.32	0.3	-65.24	-10.35	195.35	150.98	-61.84	-138.23
23.265	79.24	-112.21	-28.95	-110.72	-89.6	29.38	-73.9	36.46	-71.35	-133.68	-75.17	150.22	78.35	-89.01	-37.23
23.97	97.77	-85.07	-30.77	-101.03	-56.83	84.72	-47.95	106.29	-16.86	-58.82	-72.69	160.24	206.71	-51.9	-131.1
24.675	57.48	-155.68	-77.85	-170.72	-166.74	-52.58	-102.75	26.34	-98.51	-84.37	-35.08	213.73	229.74	-55.24	-145.68
25.38	72.23	-120.66	20.46	-134.2	-92.37	47.79	-19.92	137.35	-2.47	16.54	44.32	247.45	216.31	-78.36	-161.44
26.085	119.44	-148.47	-27.05	-182.24	-161.71	-32.06	-115.23	24.16	-112.05	-55.82	-64.79	181.34	454.8	54.62	-99.96
26.79	210.94	-44.2	75.02	-71.57	-36.67	116.57	21.62	156.99	-20.69	142.96	78.77	320.09	605.57	41.26	-133.22
27.495	44.75	-140.99	-29.46	-83.2	-48.65	87.61	14.07	157.08	-30.9	295.75	103.36	350.09	1024.1	226.2	-91.24
28.2	179.06	-39.43	71.96	-13.65	15.48	157.64	92.63	253.46	17.74	604.9	254.9	505.33	1664.44	590.94	98.78
28.905	107.13	-159.94	-21.48	-132.56	-84.54	74.65	49.4	201.52	-36.43	1103.71	423.16	693.04	2455.62	909.26	104.89
29.61	213.4	1.41	19.93	9.54	-44.31	131.15	206.66	388.77	14.29	1926.1	775.12	1044	3676.2	1613	352.49
30.315	83.88	-94.22	-35.28	-16.54	-77.26	95.52	375.98	589.12	6.21	3105.79	1309.93	1576.63	5161.01	2496.34	624.17
31.02	148.89	-101.48	49.31	110.79	-26.86	148.29	714.28	909.86	-3.81	4603.69	2140.46	2291.55	7116.61	3854.54	1261.41
31.725	87.16	-95.3	30.66	260.5	-44.63	111.79	1165.23	1339.86	-0.52	6336.02	3348.47	3141.8	9284.52	5367.68	2167.39
32.43	162.89	-105.59	-63.56	647.35	-131.31	60.39	1793.02	1948.69	-5.25	8453.77	4923.81	4167.82	11836.3	7419.48	3581.29
33.135	118.64	-100.2	-57.29	1411.48	-52.5	135.67	2692.17	2670.25	37.21	10696.6	6953.42	5291.9	14558.8	9694.68	5252.58
33.84	82.27	-120.44	-39.17	2171.04	-140.95	29.75	3686.63	3418	-19.86	12993.8	9160.38	6466.73	17358.5	12126.4	7124.76
34.545	236.52	-50.87	118.17	3177.72	-20.54	172.71	5134.79	4570.84	150.66	15637	11820.3	7834.94	20120.6	14738.2	9363.15
35.25	216.65	-27.33	61.8	4148.08	-42.15	171.16	6608.98	5654.06	186.45	18084.2	14384.7	9292.15	22512.8	17362	11849.3
35.955	175.5	-137.43	-42.26	5168.3	-24.23	207.53	8374.96	6945.85	444.59	20587.7	17239.6	11163.7	24723	19844.3	14241.5
36.66	161.17	-67.83	48.13	6341.73	-50.95	143.03	10274.7	8246.34	793	22742.6	19873.7	13170	26730.8	22228.3	16939.5
37.365	134.33	-140.77	-19.04	7453.46	-160.15	126.72	12423	9651.31	1304.61	24480.6	22179.3	15154.4	28158	24012.8	19399.1
38.07	218.11	-77.21	53.03	8850.4	-79.28	276.7	14898.3	11338.4	2061.18	26331.9	24407.2	17243.6	29709.1	25899.5	21883.7
38.775	242.7	-48.86	22.02	10238.2	-72.03	460.67	17188.1	13016.2	2877.14	27793.5	26361.7	19475.4	30793.6	27408.1	24031.7
39.48	170.36	-125.21	81.17	11628	-84.21	724.45	19301.5	14549.2	3821.38	29006.3	27839	21301.9	31752.9	28625.1	25406.6
40.185	99.08	-195.65	-56.2	12860.2	-175.32	1009.84	21331.2	16283.7	5056.84	30271.2	29464.3	23176.8	32625.5	29603	26869.2
40.89	132.75	-141.87	-66.35	14269.5	-112.38	1480.65	23176	17999.7	6541.62	31339.1	30805.1	24575.1	33591.2	30814.9	28499.7
41.595	70	-187.92	-110.45	15329.8	-175.09	1947.5	24663	19401	8204.23	31959.9	31699.6	26190.2	33878.2	31269.5	29461.4
42.3	127.43	-79.39	-20.86	16759.5	-116.91	2630.95	26204.4	20987.6	10096	32680.1	32574.4	28048.2	34487.1	31983.7	30397.5
43.005	188.5	-126.84	16.07	18347.3	-134.83	3209.94	27422	22099.8	11985.6	32870.4	33062.3	29492.7	34966	32548.4	31237.5
43.71	178.92	-144.54	63.55	19860.9	-34.79	4145.34	28802.2	23578.4	14243.6	33700.9	33954.3	30982.6	35385.9	33189.5	32191.7
44.415	139.51	-171.51	-37.56	20819	-140.89	5023.28	29627.2	24711.3	16271.2	33858.8	34364	31992.8	35741.9	33542.5	32631.3
45.12	75.38	-207.91	26.09	22041.7	-86.2	6190.2	30593.6	26119.1	18531.3	34378.2	34870.8	32943.3	35859.2	33651.1	32969.1
45.825	91.96	-234.93	-110.2	23030.6	-198.26	7350.21	31008.9	27051	20391.5	34374.2	35086.4	33623	36303.4	34037.7	33359.1
46.53	220.29	-111.6	122.74	24599.9	-63.9	9017.08	31905	28451.8	22513.2	34913.2	35641.3	34180	36311.9	34348.3	34005.1
47.235	197.95	-125.3	0.24	25863.5	-73.27	10609.9	32340.9	29413.8	24289.3	35078.8	35811.9	34757.3	36667	34452.8	33994.2
47.94	175.82	-147.18	47.38	27104.5	-40.32	12523	32789.5	30299.6	25757.5	35299.9	36090.3	35210.3	36842	34750.6	34417
48.645	92.75	-222.69	-85.71	28064.5	-123.41	14457.8	33044.7	30975.8	27102.6	35357.9	36241.1	35520.6	36946.3	34808.5	34499.5
49.35	148.06	-208.47	5.4	29097.3	-100.15	16404.2	33449.5	31782.5	28639.8	35582	36445.8	35930	36946.6	34965.8	34749.3
50.055	111.46	-196.58	-22.99	30002.7	-122.91	18251.8	33571.4	32312.7	29754.2	35589.9	36526.4	35929.1	36993.1	34922.2	34800.7
50.76	81.58	-239.47	-97.87	30582	-232.41	19690.3	33511.2	32462.2	30418.7	35406.5	36429.8	36115.1	37103.5	35045.4	34901.1
51.465	138.1	-188.69	-3.7	31468.8	-153.08	21255.2	33849.2	33065.3	31257.9	35555.4	36458	36156.3	37441	35453.9	35346
52.17	160.74	-205.52	39.01	32102	-161.43	22806.9	34006.1	33517.7	32103.8	35860	36914.5	36745.3	37555.9	35608.7	35418.7
52.875	121.73	-254.96	-9.85	32565.7	-177.99	24381.3	34112.6	33790.4	32648.9	35961.1	37012.3	36842.2	37474.1	35376.5	35274.4
53.58	92.07	-239.58	-102.36	32912.7	-219.34	25805.3	34087.2	33919.6	32929.2	35706.8	36754.7	36599.8	37440.5	35434	35403.2
54.285	178.69	-178.11	44.73	33511.8	-178.25	27189.8	34433	34320.9	33473.7	35945.6	37019.1	36902.6	37439.1	35468.9	35447.2
54.99	90.32	-248.02	-86.67	33740.9	-138.92	28290.7	34560	34681.1	33886.4	36131.7	37136.2	37189.2	37626.3	35644.9	35571.6
55.695	194.71	-151.14	-7.86	34084.4	-126.94	29196.9	34659.7	34808.7	34248.1	36183.4	37353	37385	37823.1	35884.8	35996.3
56.4	195.1	-233.94	3.22	34251.7	-136.41	30023.5	34726.6	34990.3	34597.8	36276.1	37399.7	37366.7	37788.8	35760.3	35785.5
57.105	185.21	-228.09	-2.28	34384.9	-205.67	30465	34550.7	34848.2	34449.1	36039.4	37097.1	37161.7	37671.1	35630.8	35643.3
57.81	182.32	-198.89	-12.71	34813.9	-95.72	31214.9	34900	35258.5	35005.8	36431.8	37475.9	37639.9	37854.7	35931	35916.9
58.515	235.67	-233.31	-30.9	34832.2	-190.31	31443.7	34810.9	35277.7	35034.6	36434.3	37536.5	37716.3	37884.2	35854.9	35810.9
59.22	109.83	-265.58	-64.82	34845.6	-206.79	31797.2	34831.7	35354.8	35155.8	36365.8	37489.9	37674.6	38028.9	36010	35929.3
59.925	136.2	-229.98	-32.96	35148.3	-115.33	32294.8	35007.8	35465.3	35240.9	36367.4	37509.8	37691.3	38056.8	35943.9	35897.8
60.63	143.29	-260.79	-38.78	35251.1	-155.06	32570.1	35016.2	35600.1	35539.1	36538.4	37609.4	37854.8	38141	36079.1	36144.7
61.335	204.92	-224.1	-31.12	35248.6	-197.52	32668.5	34973.2	35537.8	35353.5	36169.8	37335.2	37453.1	37888.9	35952.5	36034.2
62.04	225.43	-164.64	5.87	35569.3	-94.42	33083.6	35290.2	35834.4	35756.6	36539	37716.2	37876.7	38148	36199.9	36129.1
62.745	86.43	-290.28	-28.54	35409.5	-142.18	33183.2	35085.8	35754.3	35703.3	36475.8	37567	37885.3	38161.5	36099.2	36073
63.45	187.84	-238.99	-51.72	35533.2	-167.54	33317.6	35057.6	35845.2	35820.8	36523.3	37699.7	38036.6	38252.2	36223.6	36275
64.155	117.43	-290.55	-34.16	35506.7	-166.11	33413.7	35217.6	35869.7	35830.5	36573.4	37694.7	38023	38270.6	36264.2	36135.3
64.86	174.97	-228.8	-50.97	35628.6	-174.43	33474.4	35203	35898.4	35866.4	36491.8	37614	37898.7	38092.8	36093.9	36381.2
65.565	234.07	-176.6	9.2	35825.2	-153.8	33673.9	35313.2	36092.4	35978.5	36458.7	37675.9	38097.5	38259	36135.9	36186.4
66.27	244.33	-159.81	25.5	36054.8	-108.62	33925.9	35498.7	36242.1	36175.3	36746.2	37930.3	38188.6	38440.7	36417.7	36417.8
66.975	95.19	-300.14	-90.06	35663.4	-235.94	33644	35103.8	35838.6	35863.6	36397.8	37481.6	37765.2	38314.5	36206.5	36296.4
67.68	175.09	-216.46	-1.67	36002.9	-96.55	34173.8	35509.7	36299.9	36241	36722.8	37899.1	38215.5	38394.1	36449.8	36518.4
68.385	259.21	-185.55	41.05	35970.4	-172.43	34012.6	35266.3	36106.3	36075	36607	37783.4	38200	38469.4	36433	36444.2
69.09	153.21	-203.51	-6.09	35980.9	-163.48	34041.3	35335	36193.2	36285.7	36826.8	37845.3	38223.9	38265.7	36252.2	36259.8
69.795	225.15	-178.32	50.84	36170.7	-136.96	34171	35356.9	36217.9	36145.8	36535.6	37556.7	37879.8	38464.8	36527.5	36561.8
70.5	132.81	-267.51	-60.07	35991.1	-197.72	34096.1	35261.1	36131.5	36131.4	36580.1	37693.9	38278.4	38466	36451.9	36379.1
average	-7.90357
sd	130.95
threshold	1301.6

## Sheet: Fig. S1D
Time (min)	NTC			10			50			100
10.575	0	0	0	0	0	0	0	0	0	0	0	0
11.28	13.95	18.95	8.89	-1.99	-14.23	-17.85	-12.52	-20.12	-28.39	-25.19	-33.16	4.07
11.985	19.02	20.95	3.04	-23.52	-30.07	-36.89	-36.05	-42.97	-52.46	-55.63	-71.75	-3.29
12.69	38.76	25.08	15.64	-16.85	-36.14	-46.43	-55.8	-59.01	-64.72	-81.09	-85.92	-5.42
13.395	48.35	39.05	16.7	-34.36	-37.43	-69.56	-71.31	-83.11	-81.89	-104.28	-114.09	-1.23
14.1	66.13	27.74	17.41	-37.06	-28.24	-80.06	-98.53	-98.54	-108.04	-119.27	-145.84	2.18
14.805	81.09	39.8	21.82	-55.06	-24.44	-94.62	-112.91	-130.36	-111.12	-147.69	-157.18	-15.65
15.51	70.01	47.85	31.16	-59.18	-7.28	-109.64	-126.79	-147.91	-139.19	-169.67	-185	-11.9
16.215	75.46	29.21	9.42	-72.47	-17.21	-141.61	-158.25	-165.9	-171.77	-196.54	-219.28	-24.32
16.92	95.07	44.16	27.77	-79.12	14.14	-144.3	-171.14	-180.83	-175.81	-216	-230.95	-33.09
17.625	110.21	53.28	29.08	-82.91	32.74	-147.26	-189.35	-181.06	-178.2	-224.42	-246.28	-17.97
18.33	114.65	42.42	40.99	-80.01	61.72	-180.39	-190.75	-196.22	-199.5	-250.34	-275.9	-36.96
19.035	114.41	36.75	41.12	-81.07	76.27	-178.98	-218.56	-224.25	-204.21	-276.13	-282.14	-32.05
19.74	133.9	49.34	41.55	-103.62	92.26	-196.38	-219.44	-249.65	-216.69	-287.02	-296.55	-18.85
20.445	140.76	41.14	34.68	-99.63	116.69	-229.84	-234.44	-249.31	-235.27	-306.24	-324.92	-19.26
21.15	141.72	54.69	35.57	-114.03	137.32	-213.83	-247.59	-260.39	-243.74	-320.17	-330.94	41.32
21.855	158.25	65.06	55.38	-114.17	164.56	-221.33	-266.59	-281.49	-262.87	-328.53	-323.89	123.18
22.56	159.33	58.3	46.29	-120.83	198.78	-230.29	-277.09	-278.55	-271.36	-335.76	-339.49	313.99
23.265	177.81	55.04	49.07	-128.19	218.02	-249.21	-282.04	-265.87	-281.09	-346.55	-333.58	618.1
23.97	180	62.05	42.71	-135.25	239.54	-263.35	-297.35	-247.27	-293.65	-344.68	-297.97	1110.29
24.675	191.14	71.32	61.21	-117.41	264.87	-250.97	-296.32	-182.37	-289.11	-339.71	-237.27	1742.63
25.38	192.38	56.66	42.35	-129.25	289.69	-268.28	-327.28	-45.94	-307.98	-343.41	-45.78	2378.27
26.085	197.91	65.52	48.76	-132.47	301.36	-282.23	-328.23	270.86	-316.82	-310.96	271.75	3055.24
26.79	203.18	65.66	62.78	-102.9	333.57	-286.28	-319.71	735.63	-314.48	-211.77	693.39	3757.74
27.495	210.81	76.21	56.64	-58.27	332.33	-299.89	-341.59	1327.54	-330.43	-80.9	1111.19	4425.41
28.2	217.1	78.12	55.8	37.92	372.44	-298.65	-351.38	2162.08	-331.1	334.21	1583.64	5112.17
28.905	216.06	61.48	61.67	215.82	383.56	-316.66	-364.19	3037.23	-349.66	1078.7	2106.04	5855.94
29.61	213.6	56.65	50.3	592.43	393.62	-324.59	-365.34	3942.82	-370.02	1903.84	2649.92	6720.77
30.315	231.08	66.01	61.61	1593.75	417.09	-323.57	-378.65	4863.68	-367.11	2723.16	3202.47	7566.1
31.02	232.95	71.64	56.95	2869.04	437.07	-327.38	-384.86	5809.48	-366.1	3569.85	3788.79	8330.52
31.725	238.85	72.51	59.29	4241.73	445.99	-343.55	-406.29	6758.4	-382.79	4404.85	4428.57	9002.11
32.43	234.01	57.58	54.28	5654.68	463.71	-348.11	-411.02	7684.02	-391.94	5236.11	5202.72	9639.93
33.135	230.7	56.35	47.46	7165.67	481.77	-359.63	-419.31	8604.72	-399.15	6002.06	6109.25	10261.9
33.84	247.7	65.43	60.73	8681.64	496.12	-368.85	-421.27	9543.21	-401.1	6758.66	7126.97	10840.1
34.545	233.94	62.51	44.44	9993.09	500.93	-391.1	-426.51	10405.5	-417.76	7466.93	8208.85	11360.4
35.25	251.21	65.83	50.62	11168.6	511.96	-395.13	-442.91	11053.7	-438.28	8110.8	9246.73	11832.1
35.955	231.85	39.02	31.48	12124.6	517.77	-403.65	-458.08	11560.8	-449.33	8686.89	10149.9	12171.2
36.66	246.51	60.21	69.75	12875.3	527.36	-408.98	-471.59	12004	-458.04	9308.87	10881.3	12402
37.365	239.49	52.96	71.68	13332.7	544.46	-419.38	-478.68	12294.9	-459.88	9971.17	11440.8	12502.4
38.07	240.71	47.53	68.34	13629.3	559.99	-412.88	-475.51	12447.7	-465.94	10628.2	11879.1	12576.4
38.775	232.71	34.81	49.57	13767.5	570.82	-432.79	-499.74	12526.3	-477.39	11186.5	12194	12590.2
39.48	226.24	28.66	51.4	13843.9	579.98	-437.55	-520.75	12578.7	-488.89	11571.1	12370.3	12586.6
40.185	216.49	11.03	49.31	13900.4	576.79	-460.81	-507.35	12586.9	-504.97	11859.5	12456.9	12588.2
40.89	212.65	10.14	29.35	13915.5	587.67	-474.13	-518.13	12613.3	-500.8	12019.3	12504.2	12563.5
41.595	212.53	1.81	25.56	13934.3	589.13	-468.62	-547.03	12615.1	-512.47	12137.4	12531.1	12559.2
42.3	207.18	-9.02	13.23	13947.6	596.43	-495.86	-556.59	12606.4	-524.13	12201.5	12533	12581.9
43.005	201.08	-29.53	10.43	13952	597.44	-515.49	-568.39	12617.7	-527.77	12234.4	12541	12573.1
43.71	201.72	-37.47	-2.58	13945.8	599.31	-517.72	-596.93	12596.2	-556.25	12258.1	12548.5	12555.2
44.415	209.07	-42.16	-15.23	13956.6	596.36	-530.94	-592.72	12611.9	-555.38	12279.4	12524.7	12550
45.12	205.12	-52.43	-10.69	13938.5	598.99	-549.42	-608.03	12593.4	-573.36	12278.7	12515.7	12550.9
45.825	209.29	-54.72	-26.32	13949.5	600.7	-568.41	-618.96	12607.8	-566.81	12276.5	12536.2	12578.8
46.53	216.68	-47.08	-19.1	13959.9	622.72	-567.63	-622.62	12616.2	-578.97	12311.2	12546.5	12585.1
47.235	218.86	-36.17	-23.9	13961.9	610.5	-583.3	-628.33	12601.9	-585.73	12311.9	12540.1	12602.1
47.94	226.92	-41.3	-18.54	13964	615.35	-579.23	-647.46	12607.5	-601.63	12309	12517	12587.2
48.645	216.33	-63.17	-12.75	13970.5	632.68	-594.12	-640.79	12611.7	-603.27	12329.7	12536.4	12602.7
49.35	218.8	-39.18	-17.29	13986	613.24	-592.22	-656.46	12626.7	-605.16	12324.2	12541.4	12630.3
50.055	227.08	-29.77	-9.34	14002.7	635.65	-600.26	-644.58	12647.4	-610.6	12340.6	12544.2	12642.6
50.76	228.24	-42.24	-12.03	14027.4	641.36	-610.28	-641.2	12651	-609.71	12332.7	12574	12647.6
51.465	235.41	-40.76	-8.17	14030.6	652.09	-606.42	-669.88	12675.4	-608.96	12373.4	12572.5	12681.1
52.17	239.44	-27.02	-3.5	14057.8	658.69	-611.84	-660.41	12676.7	-614.53	12375.9	12584.7	12695.1
52.875	230.2	-36	-7.47	14076.8	664.48	-616.27	-658.58	12699.8	-617.09	12383.9	12597.1	12711.6
53.58	253.36	-20.24	0.47	14107.5	672.78	-605.64	-658.95	12722.8	-616.81	12425.5	12606.5	12756.3
54.285	254.45	-17.15	2.62	14119.5	678.06	-602.2	-658.24	12744.3	-624.81	12441.4	12609.4	12784.9
54.99	251.26	-15.72	6.34	14133.6	681.79	-600.74	-657.01	12761.1	-630.37	12460.5	12634.1	12786.7
55.695	243.82	-10.32	19.42	14185	688.54	-605.67	-680.87	12778.3	-624.03	12477.3	12655.5	12819.2
56.4	262.33	-10.59	12.14	14188.4	687.14	-609.74	-675.01	12791.6	-636.27	12497.4	12666.4	12844.8
57.105	258.41	-20.31	13.67	14217.3	700.45	-609.02	-682.11	12828.3	-625.6	12520.6	12694.3	12863.3
57.81	274.83	-6	33.12	14264.1	713.07	-601.02	-670.19	12855.6	-633.39	12550.1	12717.7	12908.1
58.515	282.89	2.3	39.3	14297.8	726.65	-614.26	-661.85	12892	-638.56	12578.5	12747.3	12940.6
59.22	263.52	0.16	37.58	14301.7	721.13	-598.36	-679.88	12896.6	-636.88	12590.6	12729.2	12943.7
59.925	286.81	15.15	43.01	14339.2	740.07	-593.75	-672.93	12933.8	-630.21	12613.4	12783	13006.1
60.63	275.58	-10.94	23	14342.4	727.18	-618.43	-687.37	12946.5	-639.23	12634	12791.1	13005.4
61.335	274.26	-0.36	40.46	14387.2	741.56	-616.05	-684.81	12980.3	-640.66	12661.7	12812.8	13024.9
62.04	279.85	18.76	43.74	14395.1	754.14	-607.81	-683.28	12991.6	-651.76	12674.6	12834.6	13063.8
62.745	278.45	13.76	35.33	14436.9	745.48	-616.64	-685.21	13023.9	-647.29	12699.8	12861	13082.1
63.45	290.76	10.64	41.62	14467.8	769.04	-619.38	-666.69	13037.1	-643.66	12722.3	12886.3	13117.2
64.155	279.51	9.35	37.06	14494.6	756.21	-612.03	-690.64	13066.9	-650.25	12737.7	12896.3	13120.5
64.86	289.73	4.51	44.95	14511.1	764.84	-620.73	-688.67	13107.9	-647.38	12779	12914.7	13146.7
65.565	304.54	25.25	57.93	14536.1	781.12	-607.03	-688.09	13131.4	-651.12	12801.7	12938.1	13183.8
66.27	289.69	14.89	45.97	14562.1	768.34	-622.63	-695.92	13140.4	-656.15	12796.9	12958.8	13179.1
66.975	281.4	14.42	52.25	14580.2	775.9	-621.07	-699.01	13178.1	-648.5	12817.2	12984.5	13203
67.68	307.15	16.83	55.74	14605.8	794.39	-619.46	-695.65	13200.1	-651.45	12832.1	13005.5	13213.4
68.385	306.76	18.04	57.28	14637.2	797.69	-617.62	-680.38	13227	-645.41	12855	13026.3	13244.4
69.09	291.33	23.73	45.99	14647.5	799.56	-615.58	-681.71	13237.9	-653.26	12864.9	13032.3	13265.5
69.795	301.23	16.78	62.15	14671.6	796.47	-615.17	-659.72	13260.5	-650.81	12893	13055.6	13280.4
70.5	312.34	23.36	71.53	14688	808.24	-613.14	-611.08	13299.6	-652.41	12900.3	13077.3	13289.8
average	86.4736
sd	100.61
threshold	1092.57

## Sheet: Fig. 2
A) HPV16				B) gDNA				C) HPV18					D) HPV45
10	50	100		0.1	1	10		1	10	50	100		10	50	100
16.92	18.33	19.035			37.365	37.365		33.135	31.725	29.61	28.2		30.315	34.545	28.905
	19.035	17.625			38.775	34.545		40.89	31.725	30.315	29.61				27.495
	19.035	16.215			45.825	38.07			37.365	30.315	31.725				23.97

## Sheet: Fig. S2A
Time (min)	25%			50%			75%			100%
0.705	7005.17	7124.67	7609.48	8087.33	8027.58	8684.95	7231.93	7335.42	7738.09	5497.84	5372.84	5401.97
1.41	5798.28	5819.91	5848.47	6836.73	6787.93	6899.69	6849.77	6856.96	6741.15	6014.48	5924.14	5748.73
2.115	5590.7	5588.9	5720.98	6605.67	6523.42	6709.53	6835.27	6810.72	6819.24	6122.82	6018.69	5933.71
2.82	5536.44	5518.32	5639.57	6604.82	6514.81	6676.86	6892.29	6861.24	6853.25	6194.59	6088.9	6009.7
3.525	5553.21	5521.92	5632.49	6653.48	6564.05	6710.69	6955.81	6923.73	6911.48	6256.95	6152.83	6078.48
4.23	5597.51	5550.81	5665.77	6725.67	6632.59	6765.13	7025.8	7000.24	6976.64	6324.35	6217.25	6143.49
4.935	5640.5	5600	5714.03	6776.44	6683.06	6826.55	7090.36	7064.12	7045.37	6379.46	6259.17	6201.59
5.64	5659.07	5633.05	5764.24	6802.37	6702.87	6857.48	7119.01	7072.66	7084.14	6383.75	6253.35	6212.12
6.345	5652.33	5648.63	5776.85	6796.93	6696.95	6859.14	7119.63	7074.54	7086.55	6384.52	6262.01	6215.94
7.05	5657.35	5643.29	5780.31	6794.5	6694.59	6851.38	7112.87	7077	7082.58	6375.32	6252.88	6208.45
7.755	5653.88	5642.48	5777.38	6800.77	6692.83	6852.88	7122.79	7083.74	7085.41	6376.19	6250.12	6203.22
8.46	5652.04	5643.65	5771.65	6795.8	6690.16	6849.34	7125.53	7088.36	7075.97	6368.66	6249.62	6198.22
9.165	5653.4	5642.58	5777.39	6799.19	6689.49	6852.21	7133.48	7091.64	7084.26	6366.34	6247.27	6198.8
9.87	5653.95	5646.56	5776.59	6799.86	6684.54	6848.21	7138.21	7102.18	7089.12	6365.98	6244.85	6198.25
10.575	5653.69	5649.22	5779.66	6802.77	6683.58	6852.93	7143.19	7103.53	7094.22	6356.98	6239.73	6193.26
11.28	5654.32	5650.51	5775.25	6794.83	6681.53	6851.99	7152.05	7111.42	7101.18	6358.91	6243.91	6194.58
11.985	5655.32	5648.54	5776.79	6800.04	6682.41	6847.7	7156.6	7113.5	7107.28	6355.8	6233.53	6184.33
12.69	5655.81	5650.18	5777.43	6797.25	6683.1	6853.79	7159.42	7116.54	7107.68	6349.7	6233.16	6184.56
13.395	5654.79	5654.29	5774.58	6796.03	6679.7	6848.98	7162.34	7115.28	7105.66	6349.73	6229.7	6180.97
14.1	5659.51	5655.38	5776.52	6797.58	6677.43	6850.85	7165.25	7116.93	7113.61	6343.09	6228.14	6180.28
14.805	5667.1	5670.96	5778.4	6796.19	6677.18	6849.78	7174.55	7124.8	7118.94	6342.4	6231.75	6176.87
15.51	5688.48	5693.35	5777.11	6796.6	6676.83	6852.7	7173.7	7125.91	7123.61	6340.86	6226.65	6177.04
16.215	5735.74	5757.78	5777.69	6798.14	6683.04	6851.48	7175.97	7124.5	7126.45	6338.45	6224.76	6177.88
16.92	5855.17	5873.05	5792.11	6799.22	6675.72	6853.45	7181.57	7126.9	7129.27	6333.37	6226.78	6173.94
17.625	6207.28	6051.73	5812.27	6795.47	6679.53	6853.91	7179.91	7128.72	7124.41	6332.52	6225.73	6172.27
18.33	6642.53	6276.65	5858.75	6801.32	6678.51	6857.2	7181.35	7125.74	7133.53	6329.62	6221.59	6171.9
19.035	7138.62	6542.37	5964.7	6799.92	6677.26	6860.99	7185.39	7133.6	7137.35	6333.14	6219.76	6174.35
19.74	7682.19	6864.68	6267.89	6804.53	6680.39	6873.57	7186.37	7132.7	7133.39	6324.58	6221.74	6165.3
20.445	8326.33	7290.64	6770.25	6817.1	6680.04	6902.44	7194.06	7132.8	7138.68	6325.24	6218.53	6164.79
21.15	9088.13	7769.3	7359.97	6855.37	6682.21	6953.13	7193.93	7137.1	7139.88	6323.8	6216.86	6163.9
21.855	9820.29	8330.99	8029.6	6925.98	6684.91	7048.68	7201.75	7139.44	7136.87	6319.63	6218.39	6165.16
22.56	10524.3	8893.37	8736.68	7070.4	6688.53	7209.74	7189.67	7132.77	7137.76	6320.99	6210.85	6158.17
23.265	11203.2	9472	9488.11	7475.64	6715.71	7647.94	7200.53	7137.56	7144.1	6319.91	6215.04	6157.88
23.97	11830.3	10089.3	10243.9	8127.51	6767.98	8512.17	7201.09	7142.56	7146.81	6319.33	6211.79	6160.97
24.675	12392.4	10681.6	10931.2	8927.06	6879.55	9694.09	7210.25	7145.69	7148.38	6319.26	6212.51	6156.71
25.38	12875.2	11249	11561	9950.82	7169.78	11287.1	7221.23	7154.45	7150.3	6311.02	6208.37	6158.18
26.085	13285.8	11805.2	12150	11277.4	7936.09	12949.3	7248.51	7167.64	7155.4	6314.41	6209.15	6151.39
26.79	13641.2	12326.5	12675	12764.1	8832.14	14619.4	7297.76	7187.91	7167.63	6312.23	6205.93	6151.71
27.495	13965.5	12791.1	13149.9	14419.8	9731.71	16322.7	7418.12	7233.92	7192.66	6313.66	6204.62	6152.44
28.2	14228.6	13186.4	13549.9	16006.3	10671.3	17850.7	7676.12	7315.78	7237.8	6307.09	6202.4	6149.62
28.905	14459.4	13552.1	13913.1	17564.3	11788.8	19352.8	8177.39	7499.54	7343.05	6314.77	6204.49	6149.62
29.61	14652.3	13859	14217.9	18928.2	12970.3	20638	8910.54	7853.77	7581.86	6311.82	6197.47	6144.18
30.315	14816.5	14119.1	14485.8	20162.8	14165.7	21788.7	10063	8622.29	8153.97	6323.6	6206.25	6152.36
31.02	14965.4	14351.8	14719.7	21289.8	15361	22830.3	11656.1	9977.42	9196.27	6331.68	6204.85	6149.08
31.725	15103.4	14556.8	14935.5	22377.8	16610.5	23780.6	13769.5	11520.2	10885	6348.13	6202.88	6145.57
32.43	15212.6	14741.8	15115.5	23335.9	17806.2	24608.4	16224.9	13210.1	12898.1	6388.22	6201.64	6147.47
33.135	15311.2	14880.4	15264.5	24129.5	18914.6	25307	18840.2	14974.3	15121.5	6477.13	6202.75	6153.31
33.84	15407	15014.3	15401.6	24864.6	20048.2	25934.7	21666.5	16991.7	17553.9	6673.61	6198.96	6147.85
34.545	15485.4	15127.9	15512.7	25470.6	21037	26429	24200.4	19095.9	19926.4	7069.48	6197.6	6154.98
35.25	15557.7	15229.6	15624	25982.2	21943.8	26865.6	26515.9	21353.7	22296.5	7744.61	6192.17	6164.26
35.955	15627	15321	15713.2	26448.2	22764.2	27245.9	28503.8	23638.1	24475.6	8642.62	6194.7	6177.17
36.66	15694.9	15408.1	15804.6	26847.2	23532.6	27584.1	30266.8	25922.5	26525.7	9857.58	6191.97	6213.82
37.365	15750.2	15476.9	15876.9	27177.6	24198.9	27860.4	31806.4	27862.2	28315	11265.8	6187.03	6288.64
38.07	15800.6	15553.2	15946.9	27480.4	24812.3	28101.1	33262.7	29528	29965.3	12906.7	6192.94	6430.82
38.775	15854.4	15616.5	16014.6	27729.3	25331.7	28316.2	34567.2	30991	31330.8	14713.9	6199.87	6766.8
39.48	15902.6	15681	16078.5	27961.6	25807	28528.3	35730.2	32389	32602.6	16666.4	6209.99	7481.71
40.185	15944.5	15725.9	16132.3	28160.7	26204.9	28700.9	36734.9	33700.2	33828.1	18676.4	6219.64	8838.91
40.89	15990.3	15780.1	16186.4	28348.7	26559.1	28853.1	37625.9	34903	34964.6	20822.7	6248.87	10787.1
41.595	16028.5	15824.5	16236	28513.3	26872.2	29001	38396.3	35951.9	35956.6	23092.9	6303.12	13042.1
42.3	16068	15879.5	16279.5	28670.2	27142.1	29136.4	39047.3	36881.6	36836.4	25426.8	6404.59	15562.2
43.005	16104.2	15924.3	16330	28806.5	27361.9	29262.2	39624.3	37683.3	37600.2	27736.8	6593.8	18213.1
43.71	16137.8	15971.2	16370	28933.2	27583.8	29378.5	40149.2	38428.4	38297	30005.6	6961.05	21019.2
44.415	16169.8	16007.9	16407.1	29056.7	27760.2	29480.7	40597.4	39061.7	38874	32210.7	7639.39	23889.1
45.12	16206.9	16039.9	16445.3	29159.5	27930.7	29584.2	40993.5	39616.2	39399.1	34400.1	8836.68	26785.9
45.825	16230.7	16076.8	16484.9	29266	28085.1	29666.2	41335.5	40105.1	39854.6	36495	10662	29600.2
46.53	16264.6	16112.8	16519.3	29366.2	28227.6	29770	41665.4	40549	40262	38509.8	13111.4	32289.8
47.235	16295.9	16152.1	16557.1	29456.6	28354.2	29850.2	41951.5	40931.3	40646.2	40321.4	16031.2	34713.1
47.94	16315.9	16179.5	16589.4	29544.5	28474.2	29936.4	42212.1	41282	40961.4	41936.6	19204.8	36915.4
48.645	16346	16211.8	16616.3	29619.3	28588.6	30013.8	42452.8	41589	41247.2	43352.6	22405.3	38813.2
49.35	16368.6	16242.9	16657	29709.1	28694.8	30088.8	42678.8	41877.7	41536.8	44655.9	25641.2	40543.4
50.055	16394.3	16272.8	16684.3	29775.9	28804.9	30167.8	42899.6	42123.2	41780.2	45860.4	28720.1	42089.6
50.76	16421.1	16307.6	16713.2	29845	28890.1	30245.9	43089.2	42378.3	42025.4	46977.7	31543.5	43526.7
51.465	16437.3	16332.5	16736.9	29925.4	28983.1	30303.9	43270.4	42597.3	42239.6	48005.2	34035.7	44875.7
52.17	16465	16353.9	16771.7	29996.4	29079	30377.4	43450.5	42807.1	42437.2	48988.8	36223.8	46097.9
52.875	16481.5	16378.7	16792.4	30053.4	29148.8	30430.9	43600	42993.1	42623.5	49892.2	38175.1	47161.8
53.58	16499.3	16403.7	16821.2	30108	29233.7	30503.9	43756.2	43202.5	42822.5	50691	40011.3	48134.5
54.285	16522.3	16425.8	16844.7	30151.7	29295.3	30544.7	43898.8	43362.7	42988.9	51437.5	41754.8	48989.4
54.99	16545.1	16443.8	16871	30228.4	29377.4	30610	44050.6	43522.1	43148.8	52091.1	43318.1	49772
55.695	16554.7	16463.8	16887.8	30269	29448.8	30668.3	44184.6	43677.3	43323.2	52673.4	44735.8	50396.7
56.4	16573.5	16481.9	16911.6	30324.2	29521	30711.3	44315.6	43831	43471	53235.1	45995	50992.7
57.105	16589.8	16501.9	16931	30371.9	29576.1	30751.1	44439.9	43954.8	43599.7	53671.3	47107.3	51495.4
57.81	16599.4	16520.4	16950	30415.1	29648.1	30799.2	44550.1	44089.5	43744.1	54097.4	48090	51954.8
58.515	16621.8	16541.1	16961.4	30459.3	29704.2	30853.6	44662.8	44216.6	43876	54479.2	48967	52366
59.22	16636.6	16553	16980	30505.2	29759.3	30883.7	44781.5	44339.3	43988.8	54837.9	49714.6	52725.3
59.925	16641.6	16564.5	16993.6	30547.4	29809.3	30916.8	44877.1	44455.3	44131.3	55159.2	50373.2	53078.5
60.63	16659.3	16580.6	17007.4	30588.6	29868	30960.9	44987.4	44573.8	44236.6	55461.6	50969.6	53416.6
61.335	16668.3	16595.8	17030.3	30632.3	29917	31007.6	45094.4	44692.2	44359.9	55718.9	51458.7	53694.5
62.04	16683.1	16610.6	17045.1	30660.4	29962	31044.3	45188.9	44797.9	44490.9	55993.3	51955.1	53978.3
62.745	16692.8	16626.5	17052.9	30687	30022.6	31069.9	45276.6	44902.9	44585.7	56226.8	52373.3	54230.5
63.45	16704.9	16635.8	17071.5	30731.1	30059.2	31109.5	45382.3	45010.7	44693.7	56440.4	52732.2	54486.2
64.155	16713	16648.3	17083.3	30757.2	30098.3	31141	45457.1	45092.6	44791.4	56662.7	53105.5	54688.5
64.86	16720.3	16657.8	17087.8	30788.4	30136.3	31164.2	45525.3	45176.9	44864	56838.1	53379.8	54886.7
65.565	16736.3	16669.6	17106.7	30813.8	30179.5	31208	45612.3	45265.5	44985.5	57022.3	53684.1	55122.7
66.27	16742.3	16675.5	17113	30842.4	30215.6	31223.6	45700.1	45359.1	45071.7	57194.8	53994.7	55281.5
66.975	16749.3	16690.2	17124.7	30869.8	30243.5	31263.6	45764	45431.1	45138.7	57336.4	54234.2	55488.6
67.68	16761.5	16700.9	17139.7	30899.1	30279.1	31289.5	45843.6	45523.5	45239.2	57554.9	54490.9	55665.3
68.385	16768.7	16713	17145.5	30911.8	30301.1	31305.3	45898.8	45581.2	45308.3	57682.1	54678.8	55809.1
69.09	16771.8	16721.2	17154.8	30946.2	30341.1	31337.9	45976.8	45658.3	45395	57855.9	54905.5	56011.5
69.795	16782.5	16732.1	17162.9	30957.9	30359.4	31354.2	46022.3	45726.7	45468.2	57999.6	55078.1	56159.1
70.5	16791.9	16740.8	17176.7	31013.6	30406.7	31384	46095.3	45817.2	45562.1	58176.4	55306.9	56311.3

## Sheet: Fig. S2B
Time (min)	0.25			0.5			0.75			1
0.705	8377.18	8409.21	8551.27	12429.6	12325	11711.6	15249.2	15118.7	13832.5	16987.4	15682	16892.8
1.41	8578.38	8561.68	8527.4	13187.1	12947	12062.8	16510.6	16282.1	14401.9	18438.6	16909.5	17426.5
2.115	9098.36	9217.28	9351.26	13591.4	13461.9	13108.3	16976.5	16725.6	15448.5	18923.2	17415.4	18621.3
2.82	9214.16	9376.48	9568.42	13755.1	13657.7	13353.9	17180.3	16965.5	15743.9	19181.4	17679	18972.7
3.525	9314.06	9505.88	9680.64	13874.7	13840.1	13543.6	17377.7	17196.7	15954.2	19412.9	17918.6	19241.5
4.23	9404.86	9589.97	9803.19	14043.5	14060.4	13696.6	17594.3	17425.7	16205	19677.9	18204.4	19489.6
4.935	9515.25	9701.51	9941.86	14220.9	14266.6	13879.5	17811.9	17650.2	16401	19912.7	18464.1	19801.9
5.64	9583.12	9789.45	10045.4	14268.8	14335.2	13982.1	17923.3	17769.3	16561.6	20024.9	18598.4	20062
6.345	9587.74	9815.12	10102.5	14279.6	14331.9	14014.5	17944.2	17757.9	16591.5	19984.7	18578.2	20187.4
7.05	9582.8	9786.83	10084.7	14272.6	14330.6	13981.5	17921.1	17730.9	16542.1	19942.4	18563.7	20200.5
7.755	9591.15	9800.71	10093.7	14278.2	14299	13941.5	17950.2	17708.7	16559.5	19928.5	18541.6	20188.7
8.46	9619.36	9880.8	10141.5	14280.1	14288	13948.3	17975.8	17701.6	16528.5	19900.6	18526.5	20232.1
9.165	9695.3	10064	10301	14335.9	14293	13974.3	17979.7	17683.2	16511.9	19885.5	18503.7	20203
9.87	9842.7	10412.7	10651.4	14388.4	14335.5	14030.6	17986.1	17697.8	16499.6	19874.8	18495.4	20206.5
10.575	10097	10885.2	11178.1	14653.2	14476	14275	17980.9	17686.7	16536.5	19872	18493	20197.1
11.28	10581	11439.2	11833	15263.2	14897.9	14797.8	18005.2	17745.3	16520.9	19876.3	18511.1	20243.4
11.985	11275.7	12043.3	12441.3	16223.8	15749.7	15738.7	18122.1	17955.1	16671.3	19860.5	18513.8	20268.5
12.69	11904.3	12644.2	13080.6	17446.8	17056	17001.6	18358.6	18483.6	16901.6	19903.3	18595.3	20284.1
13.395	12512.6	13153	13582.1	18779.1	18538.4	18310.1	18857.4	19561.9	17469.2	20027.4	18815.4	20426.2
14.1	13002.1	13570	13977.4	20165.6	19923.7	19583.3	19676.4	21102.7	18352.1	20315.9	19328.2	20769.8
14.805	13443.1	13972.5	14362.5	21452.5	21221.1	20802.5	21013	22926.4	19578.1	20935.6	20369.5	21433.8
15.51	13808.7	14298.6	14635.2	22583.6	22347.2	21803.8	23046.7	24816	21174.9	21965.3	21929.6	22622.9
16.215	14060.9	14506	14852.4	23610.9	23403.2	22744.8	25460.8	26759.6	22988.5	23818.2	23919.1	24603.6
16.92	14259.7	14701	14970	24491.1	24323	23580.4	27726.4	28592.4	24889.4	26227.4	26047.9	27264.9
17.625	14383.7	14742.6	15053	25192	25005.7	24174.7	29775.2	30296.3	26618.1	28840.1	28376.5	29882.6
18.33	14467.9	14806.9	15094.3	25746.5	25540.2	24640.6	31558.9	31760.7	28166.5	31397	30790.9	32559.8
19.035	14546.1	14858.4	15117.1	26105.7	25908.8	24970.9	33237.5	33032.5	29564.8	33870.9	32918.3	35034.2
19.74	14585.7	14888.9	15177.6	26411.2	26209	25256	34645.7	34130.7	30882.6	36147.4	34802.6	37213
20.445	14619	14914.6	15180.5	26634.1	26447.3	25454	35741.6	35036.7	31958.6	38229.2	36531.3	39171.8
21.15	14654.7	14933.6	15185.3	26814.8	26601.9	25619.6	36607.8	35783.9	32789.2	40098.5	38052.6	40977.1
21.855	14661.8	14938.7	15192.1	26940.3	26733	25709.2	37285.4	36416.5	33478.3	41685.6	39398.7	42600.4
22.56	14671.9	14971.5	15196.1	27080	26818.3	25797.1	37845.4	36875.9	33997.3	42957.2	40404.6	43747.2
23.265	14680.4	14981.5	15221.1	27184.3	26913.5	25869.8	38272.1	37310.8	34424.4	43956.8	41278.7	44840.7
23.97	14699.3	14981.2	15246.9	27198.2	26940.3	25934.7	38639.5	37607.9	34843	44817.8	41946.5	45538.7
24.675	14708.5	14991.3	15211	27248	26991	25992.3	38917.4	37852.7	35096.2	45519.7	42484.6	46280.4
25.38	14718.9	14984.2	15220.3	27287.9	27018.7	25991.2	39143.1	38052	35264.8	46100	42976.1	46732.1
26.085	14717.3	14996.7	15210.7	27317.3	27065.2	26026.7	39309.1	38215.7	35441.2	46506.5	43347.4	47254.6
26.79	14752.4	14992.8	15236.1	27350.5	27089.9	26061.4	39479.3	38329.6	35572.8	46914.1	43643.3	47535.8
27.495	14732.2	15007.5	15222.8	27381.2	27139.3	26096	39608.5	38440.2	35742.2	47183.9	43889	47882.8
28.2	14741.6	15016.4	15206.4	27393.8	27116.1	26059.6	39698.7	38538.7	35837.1	47450.3	44116.5	48090.6
28.905	14768.4	15028.4	15235.5	27443.4	27143.5	26069.4	39794.8	38590.7	35873.2	47647.2	44310.8	48326.7
29.61	14745	15054.6	15228.4	27429.2	27164.2	26111.8	39880.4	38647.7	35959.7	47822.3	44367.2	48503.6
30.315	14759.9	15042.7	15234.4	27454.7	27151.1	26077.8	39935.6	38692.7	35988.1	47941.7	44526.6	48614.2
31.02	14760	15036.4	15230.8	27451.5	27219.9	26126.9	39967	38717.3	36000.2	48102.4	44572.1	48735.4
31.725	14792.2	15063.8	15210.4	27548.7	27292.1	26134.5	40135.1	38856.6	36105.9	48306.1	44753.3	48907
32.43	14790.7	15049.7	15212.6	27592.1	27244.5	26096.7	40173.5	38888.9	36136.2	48409.6	44858.7	48900
33.135	14793	15048.9	15206.8	27563.5	27258.8	26112.6	40188.6	38938.2	36206.2	48430.2	44909.2	48953.6
33.84	14804.7	15048.2	15193.8	27577.3	27264	26125.9	40226.3	38955.5	36209.5	48489	44995.2	48996.7
34.545	14784.9	15035.2	15184.5	27576.2	27268.2	26116	40247.1	38981.1	36270.4	48601.1	45038.4	48965.3
35.25	14802.3	15045	15265.1	27580.8	27282.4	26158.9	40297.2	39006.6	36239.9	48624.5	45037.6	49118.2
35.955	14799	15039.9	15213.7	27615	27300.1	26136	40342.4	39011.2	36243.8	48634.3	45096.3	49100.9
36.66	14803	15037.8	15224.7	27611.1	27301.4	26184	40337.6	39034.6	36327.5	48742.4	45166.2	49115.5
37.365	14821.8	15057.7	15211.6	27648.8	27308.1	26163.2	40377.8	39064.9	36347.2	48787.1	45161.4	49124
38.07	14800.2	15051.2	15244	27616.8	27365.4	26198.3	40357	39086.8	36336.2	48792.7	45240.5	49182
38.775	14811.4	15048.4	15224.9	27609.4	27317.2	26201.3	40398.8	39111	36352.9	48800.7	45253.5	49210.4
39.48	14812.8	15050.8	15255.9	27667.2	27326	26184.6	40442.4	39119.3	36413.1	48829.3	45312.8	49334.6
40.185	14824	15055.9	15225.7	27640.9	27336.2	26225.1	40443.9	39120.2	36451.7	48935.3	45322.7	49280.5
40.89	14828.2	15057.2	15225.4	27647.9	27354.5	26199.9	40453.3	39184.6	36429.7	48921.3	45393.4	49320.7
41.595	14831.3	15053.9	15230.1	27660.1	27363	26220.7	40475.6	39166.2	36459.3	48965	45373	49382.7
42.3	14850.5	15063.1	15231.4	27670.7	27363.1	26242.7	40492.4	39192.8	36496.6	48963.5	45449	49465.3
43.005	14853.5	15063.2	15252.5	27671.8	27382	26233.1	40517.8	39215.9	36488.1	49036.6	45413.4	49467.8
43.71	14846.2	15067.3	15237.3	27675.1	27384.9	26231.1	40512.4	39213.6	36491.2	49057.9	45431.3	49460.6
44.415	14863.2	15086.9	15249.7	27691.1	27385.7	26231.1	40574.4	39224.1	36557.4	49067.9	45531	49512.5
45.12	14856.7	15078.5	15271.1	27695.7	27423.7	26252.3	40571.7	39237.8	36596.5	49051.5	45543.6	49490.3
45.825	14852.5	15074.9	15256	27716.2	27399.7	26296.2	40590.1	39255	36556.3	49095.6	45530.4	49623.8
46.53	14852	15074.8	15250.1	27696.6	27402.7	26272	40583.5	39278.2	36582.1	49158.7	45509.7	49565.9
47.235	14858.3	15117.8	15263.5	27715.2	27416.3	26267.6	40637.7	39305	36598.6	49112.6	45592.3	49576.2
47.94	14849.6	15096.2	15262.7	27718.7	27420.8	26264.4	40623.5	39273.5	36615.9	49146.2	45552.6	49541.7
48.645	14867.7	15097.4	15285.3	27720	27420	26279.3	40663.1	39325.4	36620.8	49183.6	45543.6	49578.2
49.35	14869.4	15100.1	15252.4	27735.3	27439.7	26299.7	40651.6	39315	36594.4	49151.3	45578.7	49687
50.055	14866.2	15102.5	15253.5	27738.5	27441.6	26293.4	40670.1	39349.5	36687.7	49202.8	45596.7	49700.7
50.76	14880.6	15112.4	15283.6	27749.5	27443.4	26304.3	40689.8	39304	36651.9	49193.9	45631.3	49736.4
51.465	14860.2	15111.5	15296	27746.3	27438.1	26338.8	40693.2	39346.8	36666.9	49227.4	45703.8	49758.6
52.17	14883.7	15117.5	15286.8	27801.2	27453.6	26338.2	40680.7	39330.9	36635.2	49238.2	45674.3	49665.9
52.875	14880.1	15107.7	15271.7	27750.2	27449.1	26347.9	40723.2	39368.9	36653.8	49266.6	45661.2	49696
53.58	14889.6	15116.1	15283.3	27756	27464.5	26315.6	40740.2	39337.5	36669.6	49283.3	45717.6	49765.5
54.285	14896	15119.4	15268.6	27763.2	27484.8	26319.3	40734.5	39382.4	36700.5	49299.2	45721.7	49842.3
54.99	14901.4	15121.2	15272.5	27796	27465.2	26332	40763.2	39387	36655.3	49311.3	45687.3	49798.4
55.695	14908.7	15115.3	15280	27826.5	27473.3	26332	40768.6	39379.2	36725.3	49319.9	45738.3	49827.4
56.4	14909.7	15117.3	15298.1	27793.3	27474.8	26348.6	40776	39386.7	36677.1	49330.2	45744	49791.9
57.105	14890.2	15115.9	15286	27792.7	27499.2	26329.7	40781.7	39405	36709.8	49328.9	45735.8	49887.7
57.81	14916.5	15130.2	15294.3	27790.1	27486.8	26344.2	40783.3	39421.9	36741.1	49364.5	45837.2	49832.9
58.515	14924.3	15131	15281.8	27814.3	27506.2	26359.3	40812.7	39392.4	36745.3	49375.5	45795.9	49897.3
59.22	14910.1	15127.7	15283.4	27822.3	27524.7	26342	40808.4	39448.6	36783	49370.6	45773.1	49930.5
59.925	14924.3	15140.5	15292.1	27800	27534.1	26357	40857.9	39457.5	36759.3	49385.3	45789.7	49964.3
60.63	14916.9	15125.6	15305.7	27841	27532.9	26367.9	40839	39429.3	36792.4	49385.8	45857.7	49958.5
61.335	14920	15125.2	15329.9	27813.7	27506.3	26387.7	40848.7	39467.6	36827.2	49389.4	45831.8	49896.1
62.04	14924.8	15166.9	15293.6	27810.7	27519.9	26356.2	40844.5	39465	36783.5	49418.1	45846.4	49937.8
62.745	14933.4	15143.5	15306.7	27847	27510.7	26402.5	40855.5	39440.7	36778.6	49407.5	45818	49984.8
63.45	14932.7	15129.2	15299.5	27842.5	27523.3	26377.3	40882	39467.1	36768.6	49437.3	45860.7	49966.5
64.155	14922.8	15139.5	15322.5	27832.2	27519.5	26384.1	40893.7	39467.3	36836.6	49496.4	45838.6	49956.8
64.86	14926.4	15142.3	15302.8	27885.1	27532.3	26403	40888	39480.8	36777.2	49526.1	45851.9	49974.2
65.565	14938.8	15140.8	15317.8	27860.7	27534.8	26370.9	40926.9	39513.1	36824.2	49464.1	45930.1	50012
66.27	14929	15140.7	15337.2	27828.5	27547.1	26379.2	40902.9	39495.8	36843.2	49528.8	45868	50000.1
66.975	14938.1	15157.8	15300.8	27845.1	27535.3	26381.2	40931.4	39514.8	36757.2	49527.5	45888.1	50071.4
67.68	14934.2	15165.7	15300	27852.4	27538.3	26373.4	40921	39507.7	36840.5	49499	45874.4	50077.6
68.385	14940.3	15163.4	15321.1	27846.2	27545.9	26449.4	40911.4	39531.3	36844.8	49540.3	45928.8	50064.9
69.09	14941	15164.9	15317.5	27840.4	27543.8	26381.3	40952.8	39515.9	36785.4	49514.4	45954.7	50048.7
69.795	14947.1	15156.1	15294.8	27846.1	27554.2	26420	40937	39558	36866.6	49544.2	45918.9	50046
70.5	14949.7	15174	15304.4	27852.2	27565.3	26383.5	40937.4	39538	36816.2	49527.4	45941.5	50148.2

## Sheet: Fig. S3
A) 5%								B) 7%						C) 10%								D) 25%
Time (min)	NTC			100 HPV16 copies/rxn				Time (min)	NTC		100 HPV16 copies/rxn			Time (min)	NTC			100 HPV16 copies/rxn				Time (min)	NTC			1 ng gDNA/rxn
0	162	148	139	177	154	167		0	441	396	395	403		0	865	842	888	928	869	842		0	392	345	402	389	379	351
0.333333	407	260	220	419	257	238		0.333333	674	614	756	834		0.333333	2048	1626	1358	2011	1865	1652		0.333333	595	493	531	559	548	434
0.666667	852	672	554	861	631	508		0.666667	2131	2084	2273	2357		0.666667	4547	4052	3710	4801	4189	4146		0.666667	658	584	665	631	615	566
1	906	853	825	935	852	831		1	2669	2565	2577	2628		1	4821	4563	4710	4873	4581	4621		1	685	621	715	664	642	617
1.33333	912	873	864	942	884	898		1.33333	2731	2627	2622	2666		1.33333	4867	4682	4913	4874	4693	4741		1.33333	701	641	745	681	660	645
1.66667	914	876	870	945	889	906		1.66667	2745	2643	2642	2681		1.66667	4873	4703	4914	4874	4716	4775		1.66667	711	654	762	691	672	662
2	914	878	874	946	890	911		2	2749	2649	2651	2688		2	4873	4711	4914	4874	4730	4785		2	718	662	771	698	680	673
2.33333	916	879	875	947	891	912		2.33333	2752	2655	2654	2692		2.33333	4873	4716	4914	4874	4736	4795		2.33333	721	667	778	702	685	680
2.66667	915	879	876	947	891	913		2.66667	2753	2657	2658	2693		2.66667	4873	4718	4914	4874	4742	4803		2.66667	723	670	780	705	688	683
3	915	880	876	948	892	913		3	2756	2655	2659	2694		3	4873	4720	4914	4874	4744	4811		3	725	672	784	706	690	686
3.33333	916	880	877	948	892	914		3.33333	2753	2657	2659	2693		3.33333	4873	4722	4914	4874	4746	4812		3.33333	726	675	785	707	692	686
3.66667	916	881	877	949	892	914		3.66667	2754	2657	2659	2693		3.66667	4873	4723	4914	4874	4748	4816		3.66667	725	675	785	708	693	687
4	916	881	877	949	892	914		4	2753	2657	2657	2692		4	4873	4722	4913	4874	4749	4818		4	725	677	785	708	693	687
4.33333	915	881	877	949	891	914		4.33333	2751	2656	2657	2692		4.33333	4873	4724	4913	4874	4749	4815		4.33333	726	677	786	708	694	688
4.66667	916	882	877	949	891	914		4.66667	2750	2656	2655	2691		4.66667	4873	4723	4913	4874	4748	4823		4.66667	727	678	786	709	694	688
5	916	884	878	948	892	914		5	2749	2656	2655	2691		5	4873	4720	4914	4874	4747	4822		5	726	679	788	708	695	688
5.33333	916	884	878	948	892	914		5.33333	2749	2656	2655	2691		5.33333	4873	4721	4914	4874	4748	4823		5.33333	727	679	786	709	694	688
5.66667	916	885	877	948	891	914		5.66667	2749	2656	2654	2690		5.66667	4873	4724	4914	4874	4747	4824		5.66667	727	679	788	709	695	687
6	917	885	877	948	891	914		6	2748	2655	2653	2689		6	4873	4724	4913	4874	4747	4826		6	727	679	786	709	695	687
6.33333	917	885	877	948	892	914		6.33333	2748	2655	2652	2691		6.33333	4873	4726	4914	4874	4746	4820		6.33333	728	679	786	708	694	688
6.66667	917	885	877	948	892	915		6.66667	2747	2654	2651	2688		6.66667	4873	4726	4914	4874	4746	4827		6.66667	727	680	788	708	695	687
7	918	885	877	948	891	914		7	2747	2655	2651	2687		7	4873	4729	4914	4874	4747	4828		7	728	680	786	709	695	687
7.33333	918	885	877	947	891	914		7.33333	2746	2654	2650	2688		7.33333	4873	4729	4914	4874	4745	4830		7.33333	728	681	786	708	695	686
7.66667	919	885	877	948	891	914		7.66667	2746	2654	2650	2688		7.66667	4873	4728	4914	4874	4746	4837		7.66667	728	680	786	708	697	686
8	919	885	877	948	891	914		8	2746	2654	2649	2688		8	4873	4729	4914	4874	4746	4839		8	729	680	786	708	696	685
8.33333	920	885	877	947	891	914		8.33333	2748	2654	2649	2687		8.33333	4873	4727	4914	4874	4745	4842		8.33333	729	679	788	709	696	685
8.66667	921	885	877	948	891	914		8.66667	2748	2654	2648	2687		8.66667	4873	4727	4914	4874	4746	4843		8.66667	729	680	786	708	696	685
9	921	884	877	947	891	914		9	2745	2654	2649	2686		9	4873	4731	4913	4874	4747	4846		9	730	680	786	709	696	685
9.33333	922	884	877	947	891	914		9.33333	2747	2656	2649	2686		9.33333	4873	4727	4913	4874	4753	4854		9.33333	730	680	786	708	697	685
9.66667	921	884	877	947	891	914		9.66667	2747	2656	2649	2686		9.66667	4873	4726	4914	4874	4758	4856		9.66667	730	679	786	709	697	685
10	921	884	877	947	891	914		10	2747	2656	2648	2686		10	4874	4724	4914	4874	4764	4859		10	729	679	786	708	698	684
10.3333	921	884	877	947	891	914		10.3333	2744	2657	2648	2687		10.3333	4873	4724	4914	4874	4774	4867		10.3333	730	679	786	709	698	685
10.6667	921	884	877	947	891	915		10.6667	2747	2656	2648	2689		10.6667	4873	4727	4914	4874	4786	4889		10.6667	730	679	786	709	698	684
11	920	884	876	944	891	915		11	2746	2656	2648	2694		11	4874	4729	4914	4874	4805	4913		11	731	679	785	709	699	685
11.3333	920	884	876	944	891	915		11.3333	2746	2657	2647	2703		11.3333	4874	4726	4914	4874	4830	4914		11.3333	731	680	785	709	698	684
11.6667	919	884	876	944	891	915		11.6667	2746	2657	2649	2719		11.6667	4873	4729	4913	4874	4857	4914		11.6667	731	680	785	710	699	684
12	919	884	876	944	891	915		12	2746	2657	2650	2738		12	4873	4728	4913	4874	4905	4914		12	730	680	785	712	699	684
12.3333	919	884	876	945	891	916		12.3333	2745	2656	2651	2764		12.3333	4873	4726	4913	4874	4953	4914		12.3333	730	680	785	714	699	684
12.6667	919	884	877	946	891	917		12.6667	2744	2655	2654	2790		12.6667	4873	4724	4913	4874	5000	4914		12.6667	731	679	785	717	700	684
13	919	882	876	946	892	918		13	2741	2652	2650	2807		13	4873	4726	4913	4874	5000	4914		13	730	680	785	722	704	684
13.3333	919	884	876	948	893	920		13.3333	2741	2652	2650	2826		13.3333	4874	4724	4913	4874	5000	4914		13.3333	730	679	784	726	708	685
13.6667	919	884	876	948	893	921		13.6667	2743	2652	2653	2851		13.6667	4874	4727	4913	4874	5000	4914		13.6667	730	679	785	732	711	684
14	920	884	877	949	893	923		14	2741	2654	2660	2878		14	4873	4724	4913	4874	5000	4914		14	730	679	785	737	721	684
14.3333	920	884	877	950	893	926		14.3333	2740	2654	2664	2901		14.3333	4874	4723	4913	4874	5000	4914		14.3333	730	680	784	744	742	685
14.6667	920	884	876	951	893	929		14.6667	2743	2655	2675	2925		14.6667	4873	4722	4913	4874	5000	4914		14.6667	730	679	785	751	768	686
15	920	884	877	952	895	934		15	2743	2652	2688	2952		15	4873	4723	4913	4874	5000	4914		15	729	680	786	761	795	691
15.3333	920	884	878	953	895	939		15.3333	2741	2654	2704	2981		15.3333	4873	4722	4913	4874	5000	4914		15.3333	730	680	788	772	823	695
15.6667	919	884	878	955	896	946		15.6667	2742	2654	2722	3010		15.6667	4874	4721	4913	4874	5000	4914		15.6667	730	680	786	784	855	703
16	920	882	878	956	897	952		16	2742	2654	2742	3041		16	4873	4721	4913	4874	5000	4914		16	730	679	788	799	894	713
16.3333	920	884	878	957	898	957		16.3333	2742	2654	2765	3071		16.3333	4873	4721	4913	4874	5000	4914		16.3333	730	679	786	813	934	728
16.6667	920	884	877	959	898	962		16.6667	2742	2654	2787	3101		16.6667	4873	4720	4913	4874	5000	4914		16.6667	730	680	786	830	972	747
17	920	884	878	961	899	969		17	2742	2654	2810	3131		17	4873	4721	4913	4874	5000	4914		17	730	680	788	848	1007	765
17.3333	920	884	878	964	900	977		17.3333	2741	2654	2834	3160		17.3333	4873	4720	4913	4874	5000	4914		17.3333	730	680	786	868	1045	784
17.6667	920	884	878	968	900	986		17.6667	2742	2654	2858	3191		17.6667	4873	4720	4913	4874	5000	4914		17.6667	730	679	788	892	1100	805
18	920	884	877	972	901	993		18	2742	2655	2882	3217		18	4874	4721	4913	4874	5000	4914		18	729	680	786	919	1170	829
18.3333	919	884	878	975	902	999		18.3333	2742	2655	2904	3249		18.3333	4874	4720	4913	4874	5000	4914		18.3333	730	680	786	948	1246	854
18.6667	920	885	878	977	903	1005		18.6667	2742	2655	2922	3279		18.6667	4874	4719	4913	4874	5000	4914		18.6667	729	680	788	980	1322	876
19	920	884	877	976	903	1008		19	2742	2655	2944	3310		19	4874	4720	4913	4874	5000	4914		19	729	680	786	1017	1402	899
19.3333	919	884	878	977	904	1010		19.3333	2741	2654	2975	3331		19.3333	4874	4721	4913	4874	5000	4914		19.3333	730	679	788	1053	1453	923
19.6667	920	884	877	978	905	1009		19.6667	2741	2655	3014	3353		19.6667	4873	4720	4913	4874	5000	4914		19.6667	729	680	786	1091	1516	949
20	920	884	878	980	905	1007		20	2741	2654	3057	3369		20	4873	4719	4913	4874	5000	4914		20	730	680	786	1129	1576	979
20.3334	920	884	878	983	906	1001		20.3334	2741	2653	3098	3380		20.3334	4874	4724	4914	4874	5000	4914		20.3334	730	680	786	1171	1637	1015
20.6667	920	884	878	987	908	992		20.6667	2743	2657	3142	3393		20.6667	4874	4719	4913	4874	5000	4914		20.6667	729	680	788	1220	1703	1061
21	920	884	878	990	908	988		21	2741	2656	3183	3404		21	4874	4723	4913	4874	5000	4914		21	730	680	786	1275	1763	1116
21.3334	920	884	878	995	910	983		21.3334	2743	2656	3228	3409		21.3334	4874	4719	4913	4874	5000	4914		21.3334	729	680	786	1333	1805	1179
21.6667	920	882	878	1001	911	976		21.6667	2744	2656	3266	3415		21.6667	4873	4719	4913	4874	5000	4914		21.6667	730	680	786	1399	1844	1244
22	920	884	878	1005	913	969		22	2742	2654	3296	3415		22	4874	4723	4913	4874	5000	4914		22	729	680	788	1475	1881	1308
22.3334	920	884	878	1003	915	963		22.3334	2745	2656	3316	3417		22.3334	4874	4723	4913	4874	5000	4914		22.3334	730	680	788	1551	1917	1367
22.6667	920	884	878	1001	916	959		22.6667	2745	2656	3331	3421		22.6667	4874	4723	4913	4874	5000	4914		22.6667	729	680	786	1611	1955	1427
23	919	884	878	1000	919	955		23	2745	2656	3342	3421		23	4874	4722	4913	4874	5000	4914		23	731	680	788	1660	1987	1481
23.3334	920	882	878	999	921	951		23.3334	2743	2657	3349	3419		23.3334	4874	4721	4913	4874	5000	4914		23.3334	730	680	786	1703	2018	1534
23.6667	920	882	878	1000	915	948		23.6667	2746	2657	3355	3417		23.6667	4874	4718	4913	4874	5000	4914		23.6667	730	680	786	1743	2045	1588
24	920	882	878	1000	912	944		24	2747	2657	3356	3419		24	4873	4723	4913	4874	5000	4914		24	730	680	788	1775	2069	1638
24.3334	920	882	878	1001	912	941		24.3334	2745	2657	3354	3417		24.3334	4874	4723	4913	4874	5000	4914		24.3334	730	680	788	1818	2092	1690
24.6667	920	882	878	1001	908	938		24.6667	2746	2658	3354	3415		24.6667	4874	4717	4913	4874	5000	4914		24.6667	729	680	786	1861	2112	1738
25	920	884	878	1001	906	935		25	2750	2658	3353	3413		25	4874	4722	4913	4874	5000	4914		25	730	680	786	1903	2129	1783
25.3334	920	884	878	1001	903	932		25.3334	2751	2659	3352	3410		25.3334	4874	4721	4913	4874	5000	4914		25.3334	730	680	786	1940	2146	1822
25.6667	920	882	878	1001	900	929		25.6667	2753	2659	3352	3408		25.6667	4874	4723	4913	4874	5000	4914		25.6667	730	680	786	1980	2162	1861
26	920	884	878	1001	898	927		26	2754	2660	3351	3405		26	4874	4722	4913	4874	5000	4914		26	730	680	788	2016	2173	1895
26.3334	920	882	878	1000	898	924		26.3334	2756	2661	3349	3402		26.3334	4874	4722	4913	4874	5000	4914		26.3334	730	680	788	2050	2185	1927
26.6667	920	882	878	999	897	922		26.6667	2758	2662	3346	3399		26.6667	4874	4722	4913	4874	5000	4914		26.6667	731	680	788	2081	2197	1952
27	920	884	878	998	896	919		27	2761	2664	3343	3396		27	4874	4722	4913	4874	5000	4914		27	730	680	788	2109	2205	1976
27.3334	920	884	878	997	896	917		27.3334	2762	2666	3340	3393		27.3334	4874	4721	4913	4874	5000	4914		27.3334	730	680	786	2136	2216	1997
27.6667	919	882	878	995	895	915		27.6667	2763	2666	3337	3390		27.6667	4874	4724	4913	4874	5000	4914		27.6667	730	680	788	2156	2222	2020
28	920	882	878	994	895	913		28	2766	2670	3333	3388		28	4874	4723	4913	4874	5000	4914		28	730	681	788	2178	2229	2036
28.3334	920	884	878	993	895	912		28.3334	2766	2673	3329	3385		28.3334	4874	4723	4913	4874	5000	4914		28.3334	730	680	788	2194	2235	2052
28.6667	920	884	878	991	894	910		28.6667	2764	2672	3326	3383		28.6667	4874	4723	4913	4874	5000	4914		28.6667	730	680	788	2212	2244	2067
29	920	882	878	990	894	908		29	2763	2677	3322	3380		29	4874	4722	4913	4874	5000	4914		29	730	680	788	2226	2249	2080
29.3334	920	884	878	989	893	907		29.3334	2762	2678	3318	3378		29.3334	4874	4722	4913	4874	5000	4914		29.3334	730	680	788	2240	2255	2094
29.6667	919	884	878	988	893	905		29.6667	2761	2681	3316	3376		29.6667	4874	4723	4913	4874	5000	4914		29.6667	730	681	788	2252	2256	2104
30.0001	919	884	878	986	892	904		30.0001	2760	2682	3313	3374		30.0001	4874	4723	4913	4874	5000	4914		30.0001	730	680	788	2264	2261	2116
30.3334	919	884	878	985	892	902		30.3334	2760	2683	3310	3371		30.3334	4874	4722	4913	4874	5000	4914		30.3334	730	681	788	2272	2264	2125
30.6667	919	884	878	984	891	901		30.6667	2760	2683	3307	3370		30.6667	4874	4723	4913	4874	5000	4914		30.6667	731	680	789	2282	2266	2131
31.0001	919	884	879	985	891	899		31.0001	2760	2682	3305	3368		31.0001	4874	4723	4913	4874	5000	4914		31.0001	730	680	788	2291	2270	2140
31.3334	920	884	878	984	890	898		31.3334	2760	2681	3301	3367		31.3334	4874	4724	4913	4874	5000	4913		31.3334	731	680	788	2296	2274	2147
31.6667	920	884	878	983	890	897		31.6667	2761	2680	3299	3368		31.6667	4874	4723	4913	4874	5000	4914		31.6667	730	681	788	2305	2275	2153
32.0001	920	884	879	982	890	896		32.0001	2760	2677	3299	3367		32.0001	4874	4723	4913	4874	5000	4914		32.0001	731	681	788	2310	2278	2160
32.3334	920	884	878	981	889	895		32.3334	2760	2679	3294	3362		32.3334	4874	4724	4913	4874	5000	4914		32.3334	731	681	788	2316	2281	2165
32.6667	920	884	878	981	889	894		32.6667	2760	2679	3292	3364		32.6667	4874	4724	4913	4874	5000	4914		32.6667	730	681	788	2324	2281	2168
33.0001	920	884	879	980	888	893		33.0001	2760	2676	3289	3364		33.0001	4874	4724	4913	4874	5000	4914		33.0001	731	681	788	2325	2283	2174
33.3334	920	884	879	979	888	892		33.3334	2763	2676	3289	3362		33.3334	4874	4724	4913	4874	5000	4914		33.3334	730	681	788	2331	2285	2178
33.6667	921	884	879	979	887	891		33.6667	2760	2678	3285	3362		33.6667	4874	4724	4913	4874	5000	4914		33.6667	730	680	789	2335	2287	2182
34.0001	920	884	878	978	887	890		34.0001	2761	2675	3283	3361		34.0001	4874	4724	4913	4874	5000	4914		34.0001	731	681	789	2342	2289	2187
34.3334	920	884	879	978	887	890		34.3334	2759	2676	3284	3361		34.3334	4874	4723	4913	4874	5000	4914		34.3334	732	681	789	2344	2290	2191
34.6667	920	884	878	977	886	888		34.6667	2759	2677	3279	3361		34.6667	4874	4731	4913	4874	5000	4914		34.6667	731	681	788	2346	2293	2191
35.0001	920	884	878	977	886	888		35.0001	2762	2676	3281	3360		35.0001	4874	4724	4913	4874	5000	4914		35.0001	731	681	789	2350	2292	2194
35.3334	920	884	878	977	885	888		35.3334	2759	2677	3276	3359		35.3334	4874	4727	4913	4874	5000	4914		35.3334	731	681	789	2351	2293	2195
35.6667	920	884	878	977	885	887		35.6667	2760	2674	3277	3360		35.6667	4874	4724	4913	4874	5000	4914		35.6667	731	681	789	2357	2296	2201
36.0001	920	884	878	976	885	887		36.0001	2760	2676	3273	3360		36.0001	4874	4726	4913	4874	5000	4914		36.0001	730	681	788	2358	2295	2204
36.3334	919	882	879	976	884	886		36.3334	2760	2676	3274	3359		36.3334	4874	4730	4913	4874	5000	4914		36.3334	731	681	789	2359	2296	2207
36.6667	919	884	878	976	885	885		36.6667	2760	2675	3273	3359		36.6667	4874	4724	4913	4874	5000	4914		36.6667	731	681	789	2362	2300	2208
37.0001	920	884	878	976	884	884		37.0001	2760	2676	3272	3360		37.0001	4874	4730	4913	4874	5000	4914		37.0001	731	681	789	2367	2299	2210
37.3334	919	884	878	976	895	884		37.3334	2761	2676	3272	3361		37.3334	4874	4724	4913	4874	5000	4914		37.3334	731	681	789	2367	2300	2212
37.6667	919	884	879	976	896	885		37.6667	2761	2673	3271	3361		37.6667	4874	4723	4913	4874	5000	4914		37.6667	731	681	790	2368	2299	2222
38.0001	919	882	879	976	895	885		38.0001	2760	2675	3271	3362		38.0001	4874	4726	4913	4874	5000	4914		38.0001	731	681	790	2371	2303	2224
38.3334	919	882	878	976	895	884		38.3334	2761	2675	3271	3362		38.3334	4874	4723	4913	4874	5000	4914		38.3334	731	681	790	2375	2304	2223
38.6667	919	884	879	976	895	883		38.6667	2761	2676	3271	3362		38.6667	4874	4724	4913	4874	5000	4914		38.6667	732	681	790	2376	2303	2228
39.0001	919	884	878	976	896	882		39.0001	2760	2675	3271	3363		39.0001	4874	4723	4913	4874	5000	4914		39.0001	731	682	790	2381	2305	2230
39.3334	919	884	877	976	896	882		39.3334	2761	2676	3270	3364		39.3334	4874	4726	4913	4874	5000	4914		39.3334	731	682	789	2381	2306	2224
39.6667	920	882	878	976	897	882		39.6667	2761	2676	3271	3365		39.6667	4874	4723	4913	4874	5000	4914		39.6667	732	682	790	2381	2305	2227
40.0001	920	882	878	976	897	881		40.0001	2761	2675	3271	3365		40.0001	4874	4722	4913	4874	5000	4914		40.0001	732	682	789	2384	2309	2227
40.3334	920	884	878	976	897	881		40.3334	2760	2675	3272	3366		40.3334	4874	4723	4913	4874	5000	4913		40.3334	732	682	789	2389	2308	2231
40.6667	919	884	878	977	897	880		40.6667	2761	2675	3272	3367		40.6667	4874	4722	4913	4874	5000	4913		40.6667	732	681	789	2390	2312	2231
41.0001	919	882	877	976	898	881		41.0001	2760	2675	3273	3367		41.0001	4874	4722	4913	4874	5000	4914		41.0001	731	682	790	2394	2311	2231
41.3334	919	884	879	977	899	881		41.3334	2761	2676	3273	3368		41.3334	4874	4722	4913	4874	5000	4914		41.3334	731	682	790	2397	2315	2241
41.6667	919	884	878	977	900	882		41.6667	2759	2674	3274	3372		41.6667	4874	4728	4913	4874	5000	4914		41.6667	732	682	791	2396	2314	2243
42.0001	919	882	879	977	900	881		42.0001	2760	2674	3275	3370		42.0001	4874	4723	4913	4874	5000	4914		42.0001	731	682	791	2399	2318	2245
42.3334	920	882	879	977	900	881		42.3334	2760	2674	3277	3371		42.3334	4873	4723	4913	4874	5000	4914		42.3334	731	682	791	2404	2317	2247
42.6667	920	882	879	977	901	881		42.6667	2760	2675	3278	3371		42.6667	4874	4722	4913	4874	5000	4914		42.6667	731	682	791	2405	2322	2247
43.0001	919	882	879	978	902	881		43.0001	2761	2675	3279	3372		43.0001	4874	4722	4913	4874	5000	4914		43.0001	732	683	791	2409	2321	2250
43.3334	920	884	879	978	903	881		43.3334	2761	2675	3280	3373		43.3334	4874	4722	4913	4874	5000	4914		43.3334	732	682	791	2411	2321	2252
43.6667	920	882	878	978	903	882		43.6667	2761	2675	3281	3374		43.6667	4874	4723	4913	4874	5000	4914		43.6667	732	682	790	2415	2325	2255
44.0001	919	882	879	978	903	881		44.0001	2760	2674	3283	3376		44.0001	4874	4728	4913	4874	5000	4914		44.0001	732	682	791	2418	2327	2259
44.3334	919	882	879	979	905	881		44.3334	2761	2675	3284	3379		44.3334	4874	4723	4913	4874	5000	4914		44.3334	732	682	791	2422	2329	2260
44.6667	919	884	877	979	906	881		44.6667	2760	2674	3286	3381		44.6667	4874	4723	4913	4874	5000	4914		44.6667	732	682	790	2423	2330	2254
45.0001	920	884	879	979	906	882		45.0001	2761	2674	3288	3381		45.0001	4874	4724	4913	4874	5000	4914		45.0001	732	683	791	2429	2332	2261
45.3334	920	884	879	980	907	882		45.3334	2760	2674	3290	3380		45.3334	4874	4728	4913	4874	5000	4914		45.3334	733	682	791	2430	2333	2265
45.6667	919	884	879	981	908	882		45.6667	2763	2675	3292	3381		45.6667	4874	4728	4913	4874	5000	4914		45.6667	732	682	791	2432	2336	2267
46.0001	920	884	879	980	908	883		46.0001	2761	2675	3293	3384		46.0001	4874	4724	4913	4874	5000	4914		46.0001	732	683	791	2436	2336	2269
46.3334	920	884	879	981	909	883		46.3334	2761	2675	3295	3385		46.3334	4874	4724	4913	4874	5000	4914		46.3334	732	682	791	2440	2339	2272
46.6667	920	884	879	981	910	883		46.6667	2761	2675	3296	3387		46.6667	4874	4728	4913	4874	5000	4914		46.6667	732	682	791	2443	2342	2273
47.0001	920	884	879	982	910	884		47.0001	2761	2675	3298	3387		47.0001	4874	4729	4913	4874	5000	4914		47.0001	732	683	791	2447	2343	2275
47.3334	920	884	879	981	911	884		47.3334	2760	2674	3302	3388		47.3334	4874	4723	4913	4874	5000	4914		47.3334	732	683	792	2449	2345	2278
47.6667	919	882	878	981	912	884		47.6667	2760	2674	3302	3387		47.6667	4874	4730	4913	4874	5000	4914		47.6667	733	683	792	2453	2346	2280
48.0001	919	884	878	1003	913	884		48.0001	2763	2674	3303	3391		48.0001	4874	4728	4913	4874	5000	4914		48.0001	733	683	790	2455	2350	2275
48.3334	919	884	878	1003	914	883		48.3334	2760	2676	3308	3392		48.3334	4874	4722	4913	4874	5000	4914		48.3334	732	683	790	2459	2351	2276
48.6667	919	884	877	1000	915	885		48.6667	2760	2676	3310	3393		48.6667	4874	4724	4913	4874	5000	4914		48.6667	732	683	790	2460	2353	2282
49.0001	919	884	878	999	915	884		49.0001	2760	2675	3308	3394		49.0001	4874	4729	4913	4874	5000	4914		49.0001	732	683	791	2464	2355	2282
49.3334	919	884	878	1000	916	886		49.3334	2760	2674	3310	3395		49.3334	4874	4729	4913	4874	5000	4914		49.3334	733	683	791	2468	2356	2285
49.6667	919	882	877	1000	916	886		49.6667	2760	2674	3312	3397		49.6667	4874	4729	4913	4874	5000	4913		49.6667	733	683	790	2472	2358	2288
50.0001	919	884	878	1001	918	885		50.0001	2761	2675	3317	3397		50.0001	4874	4728	4913	4874	5000	4914		50.0001	733	683	791	2474	2362	2289
50.3334	919	882	878	1001	919	887		50.3334	2760	2676	3318	3399		50.3334	4874	4730	4913	4874	5000	4913		50.3334	733	683	791	2476	2364	2290
50.6667	919	882	878	1002	920	887		50.6667	2760	2676	3319	3400		50.6667	4874	4729	4913	4874	5000	4914		50.6667	733	683	791	2480	2365	2294
51.0001	919	882	878	1003	920	888		51.0001	2762	2674	3318	3401		51.0001	4874	4729	4913	4874	5000	4914		51.0001	733	684	790	2481	2365	2299
51.3334	919	882	879	1003	921	890		51.3334	2762	2676	3322	3402		51.3334	4874	4723	4913	4874	5000	4914		51.3334	733	684	792	2483	2369	2308
51.6667	919	882	879	1004	921	890		51.6667	2759	2676	3325	3402		51.6667	4874	4723	4913	4874	5000	4914		51.6667	732	683	792	2487	2371	2310
52.0001	919	882	879	1004	922	890		52.0001	2761	2676	3326	3404		52.0001	4874	4728	4913	4874	5000	4914		52.0001	732	684	792	2488	2373	2313
52.3334	919	882	879	1005	923	891		52.3334	2760	2677	3328	3405		52.3334	4874	4721	4913	4874	5000	4914		52.3334	733	684	792	2491	2376	2314
52.6667	919	882	879	1006	923	892		52.6667	2760	2676	3330	3407		52.6667	4874	4723	4913	4874	5000	4914		52.6667	732	684	792	2495	2377	2320
53.0001	919	882	879	1006	924	892		53.0001	2759	2676	3328	3408		53.0001	4874	4728	4913	4874	5000	4914		53.0001	733	684	794	2499	2379	2322
53.3334	919	882	879	1007	924	892		53.3334	2762	2676	3332	3408		53.3334	4874	4728	4913	4874	5000	4914		53.3334	733	684	792	2500	2379	2323
53.6667	919	882	879	1007	925	892		53.6667	2762	2674	3334	3410		53.6667	4874	4722	4913	4874	5000	4914		53.6667	733	684	794	2501	2381	2324
54.0001	919	882	879	1008	926	894		54.0001	2760	2676	3335	3411		54.0001	4874	4727	4913	4874	5000	4914		54.0001	733	684	792	2502	2386	2327
54.3334	919	882	879	1009	926	894		54.3334	2759	2676	3337	3412		54.3334	4874	4727	4913	4874	5000	4914		54.3334	733	684	794	2508	2386	2330
54.6667	919	882	879	1010	927	895		54.6667	2762	2677	3338	3413		54.6667	4874	4728	4913	4874	5000	4914		54.6667	733	684	794	2506	2387	2331
55.0001	920	882	878	1010	927	895		55.0001	2762	2676	3340	3414		55.0001	4874	4726	4913	4874	5000	4914		55.0001	733	684	795	2509	2390	2335
55.3334	920	882	879	1011	928	896		55.3334	2762	2674	3341	3415		55.3334	4874	4727	4913	4874	5000	4914		55.3334	733	684	794	2512	2394	2337
55.6667	920	882	879	1011	928	897		55.6667	2760	2677	3340	3416		55.6667	4874	4727	4913	4874	5000	4914		55.6667	733	685	794	2515	2392	2340
56.0001	919	882	879	1011	928	897		56.0001	2762	2677	3344	3416		56.0001	4874	4727	4913	4874	5000	4914		56.0001	734	684	794	2516	2395	2341
56.3334	919	882	879	1012	929	898		56.3334	2762	2676	3346	3418		56.3334	4874	4726	4913	4874	5000	4913		56.3334	733	684	794	2521	2397	2342
56.6667	919	882	878	1013	929	898		56.6667	2762	2676	3346	3418		56.6667	4874	4727	4913	4874	5000	4914		56.6667	734	685	794	2522	2398	2345
57.0001	919	882	879	1012	930	899		57.0001	2760	2676	3348	3420		57.0001	4874	4726	4913	4874	5000	4914		57.0001	734	684	794	2522	2402	2347
57.3334	919	882	878	1013	930	900		57.3334	2762	2676	3350	3421		57.3334	4874	4728	4913	4874	5000	4914		57.3334	734	685	794	2525	2401	2348
57.6667	919	882	878	1013	931	900		57.6667	2761	2676	3350	3422		57.6667	4874	4727	4913	4874	5000	4914		57.6667	733	685	794	2525	2405	2351
58.0001	919	882	879	1014	931	901		58.0001	2761	2676	3352	3422		58.0001	4874	4727	4913	4874	5000	4913		58.0001	734	685	794	2525	2406	2354
58.3334	919	882	878	1015	931	901		58.3334	2762	2677	3353	3423		58.3334	4874	4724	4913	4874	5000	4913		58.3334	734	684	794	2531	2408	2356
58.6667	919	882	879	1016	932	902		58.6667	2762	2676	3354	3424		58.6667	4874	4727	4913	4874	5000	4914		58.6667	734	685	795	2531	2409	2357
59.0001	919	882	879	1015	932	903		59.0001	2762	2677	3355	3425		59.0001	4874	4726	4913	4874	5000	4914		59.0001	734	685	794	2533	2411	2360
59.3334	920	882	879	1016	933	903		59.3334	2762	2677	3356	3426		59.3334	4873	4726	4913	4874	5000	4914		59.3334	734	685	794	2536	2412	2364
59.6667	919	882	879	1016	933	904		59.6667	2763	2677	3357	3427		59.6667	4874	4726	4913	4874	5000	4913		59.6667	734	685	794	2537	2414	2365

## Sheet: Fig. S4 FAM
2 mM														4 mM														6 mM														8 mM
Time (min)	NTC				50 copies HPV16				0.1 ng gDNA					Time (min)	NTC				50 copies HPV16				0.1 ng gDNA					Time (min)	NTC				50 copies HPV16				0.1 ng gDNA					Time (min)	NTC				50 copies HPV16
0.705	14329.9	13827.6	12779.6	14239.2	13865.9	13722	13479.6	13674.3	13480.6	13744.6	13878.1	13475.1		0.705	12621.3	12047.6	12425.5	12696.7	12350.5	12284.1	12577.4	12685.6	12291.5	12258.7	12333.9	11849.4		0.705	11263.7	11012.5	11245.5	11522.6	11220.4	11511.7	11525.9	11556.2	11249	11174.8	11234.8	10641.3		0.705	9325.22	9339.78	9623.62	9560.64	9041.85	9022.07	9289.68
1.41	14907	15241	14237.4	15919.4	15095.7	14909.4	14705.5	14862	14696.5	15045.4	14785.6	13803.7		1.41	14139	13990.2	14327.9	14613.7	14048.3	14045	14425	14566.1	14064.3	14037.3	14112.1	13178		1.41	12709.9	12535.5	12852.6	13204.7	12816.9	13174.6	13173	13363.6	12809.7	12833.2	12957.9	11759.6		1.41	10334.3	10504.3	10916.2	10862.4	10261.1	10230.4	10496.3
2.115	16651.4	16389.3	15032	16814.5	15949.7	15741.9	15524.5	15663.9	15572.7	16252.4	16318.6	15650		2.115	14923.8	14314.6	14737.8	15040.2	14433.1	14506.9	14929.5	15037.8	14496.3	14501.6	14613.7	14068.3		2.115	13242.5	12877.2	13213.2	13532.4	13144.9	13523.9	13558	13744.2	13204.4	13159.7	13326	12509.8		2.115	10586.4	10721.2	11141.5	11092	10503.7	10486.2	10712.1
2.82	17046.1	16695.6	15262.6	17152.3	16252.5	16056.8	15850.9	15957.1	15893.4	16598.9	16695	16194.1		2.82	15231.3	14541.6	14978.7	15277	14657.4	14720.5	15158.7	15292	14741.2	14741.5	14866.4	14387.3		2.82	13457.1	13026.3	13375.7	13781.8	13348.7	13693.1	13694	13913.9	13399.3	13398.8	13534.4	12767.5		2.82	10740.2	10851.4	11300.7	11235.8	10639.1	10584.9	10834.4
3.525	17413.3	17001.1	15466.4	17426.9	16506.7	16313.2	16072.8	16160.1	16107	16851.1	16939.3	16558.2		3.525	15441.4	14711	15170	15486.3	14818.5	14893.5	15350.8	15486	14925	14944.6	15050.4	14593.5		3.525	13603.9	13198.2	13534.9	13869.2	13487.8	13882.9	13922.7	14126.2	13542.5	13559.2	13725.5	12957.6		3.525	10854.9	10988	11420.3	11370.5	10775.3	10698.9	10965
4.23	17610.3	17156.3	15667.6	17582	16633.3	16432.3	16208.2	16286.6	16214.7	17004.1	17069.8	16823.7		4.23	15592.8	14838.3	15346	15662.9	15002.4	15061.9	15515.3	15682.1	15121.1	15116.2	15206.7	14807.1		4.23	13692.5	13300.7	13654	14054.1	13676.7	14077.9	14024.5	14216.7	13596.5	13634.1	13816	13020.3		4.23	11022.9	11123.8	11574.5	11510.9	10886.4	10803.5	11059.6
4.935	17926.5	17418.8	15843.6	17877.8	16834.5	16630.1	16410.8	16472.6	16391.4	17160.1	17241.4	17162.7		4.935	15839.7	15065.1	15601.7	15861.3	15102.9	15169.3	15653.5	15780.9	15204.8	15245.8	15337.2	14978.2		4.935	13889.5	13477	13805.1	14201	13805.7	14199	14159.8	14380.8	13729.1	13793.9	13998.7	13216.1		4.935	11125.3	11229.6	11706.6	11641.3	11036.6	10959	11227.9
5.64	18080.4	17508.8	15935.2	18033.5	17012	16837.3	16651.5	16698.5	16644.8	17436.7	17487.2	17357.4		5.64	15944.4	15146.5	15684.4	15991.3	15274.3	15353.1	15924.8	16066.8	15471.5	15502.4	15575.2	15205		5.64	13941.4	13539	13916.8	14347.7	13931.2	14341.5	14316.1	14534.1	13834.7	13934	14125.4	13351.8		5.64	11260.7	11349.1	11814.4	11760.7	11105.9	11014	11268.2
6.345	18434.2	17764.4	16221.1	18207.8	17235.5	17025.7	16828.1	16898	16844	17687.1	17753.4	17377.6		6.345	16235.2	15416	15928.6	16224	15480.1	15576.6	16077	16215.2	15632.3	15679.1	15815	15253.1		6.345	14151.5	13739.5	14167.6	14580.4	14106.5	14497.3	14455.5	14669.8	13965	14074.1	14280.5	13520.2		6.345	11460.1	11519.3	11977.8	11917.7	11195.6	11142.8	11418.4
7.05	18566.8	18020.8	16383	18324.8	17410.4	17207.3	16981.8	17044.1	17048.7	17839	17940.7	17406.8		7.05	16351.1	15524.9	16034.6	16348.1	15640.8	15682.7	16196.5	16313.3	15705.6	15762.6	15933.1	15244.4		7.05	14285.5	13832.5	14230.8	14682	14260.3	14618	14524.8	14710.5	14121.4	14192.9	14376.7	13643.8		7.05	11491.9	11564.7	12040.7	11986.9	11241.8	11209.2	11484.9
7.755	18511.7	18041.5	16467.3	18256.5	17424.9	17198.4	16994.2	17088.9	17118	17905.1	18027.3	17387.3		7.755	16412.6	15539.7	16003.3	16348.7	15688.1	15683.7	16213.5	16332.5	15755	15838.8	16039.4	15247.8		7.755	14339.6	13854.4	14206	14629.4	14246	14611.8	14541.7	14737.2	14195.5	14233.2	14402.1	13654.5		7.755	11444.1	11553.1	12038.7	12001.9	11264.3	11245.2	11495.2
8.46	18540.9	18169.6	16688.2	18330	17517.3	17255.7	17042	17098.5	17152.2	17932.2	18035.7	17413.6		8.46	16399.6	15513	15970.7	16342.9	15684.8	15651.7	16161.5	16329.6	15703	15820.2	16049.9	15230.1		8.46	14316.2	13838.6	14227.1	14631.2	14218.5	14583.8	14493.5	14690.1	14177.6	14198.7	14342.8	13620.2		8.46	11461.9	11556.6	12017.3	11955.3	11208.4	11193.1	11440.1
9.165	18499.5	18089	16628.8	18325	17513.7	17238.3	17024.7	17100.7	17139	17891.2	18010.2	17336.1		9.165	16432.5	15567.4	16077.1	16404.9	15759.1	15695.7	16194.5	16310.7	15682.7	15765.9	16004.1	15172		9.165	14346.2	13881.2	14214	14623.6	14260.4	14660.5	14551.4	14726.2	14204	14249.5	14390	13696.6		9.165	11451.1	11558.6	12013.5	11981.1	11217.9	11227.6	11468
9.87	18497.8	18080.6	16651.7	18291.6	17492.5	17233.8	17004.2	17110.8	17142	17927.8	18021.9	17441.9		9.87	16403.6	15521.8	16010.2	16346.2	15682.5	15654.7	16175	16291.6	15704.4	15778.8	16051.4	15247.4		9.87	14311.3	13851.3	14209.5	14602.5	14219.3	14580.9	14492.4	14642.6	14133.8	14190.1	14328.7	13586.7		9.87	11445.1	11542.9	12011.8	11958.7	11205.9	11214	11446.4
10.575	18584.2	18142.5	16661.8	18303.7	17500.8	17229.9	17026.2	17117.5	17134.4	17904.5	18030	17420.6		10.575	16446.1	15596.5	16069.3	16425	15739	15709	16202.1	16293.7	15700.8	15812	16053.2	15250.2		10.575	14369.9	13863.1	14182.9	14600.6	14191.7	14591.1	14480.8	14659.2	14136.9	14180.6	14328.2	13620.7		10.575	11448.8	11545	11995.8	11952	11204	11230.1	11443.9
11.28	18568.3	18131.5	16655.8	18319.9	17487.6	17226.1	17008.6	17103.4	17116.6	17888.5	17999.4	17349.6		11.28	16471.3	15603.1	16062.9	16400.5	15756.2	15705.6	16201.1	16329.7	15694.5	15800.6	16060.3	15192.2		11.28	14379.1	13891.8	14249.7	14632.4	14191.6	14635.8	14484.5	14686.2	14155	14180.2	14337.7	13618.8		11.28	11472.6	11593.6	12072.1	12004.1	11238.7	11248.3	11453.4
11.985	18532.7	18086.5	16650	18285.8	17481.1	17217.5	17020.6	17109.5	17119.9	17906.1	18040.8	17432.5		11.985	16404.1	15504.2	15971.9	16337.6	15692.5	15666.6	16217.2	16364.1	15714.8	15811.5	16085.5	15257.1		11.985	14299.1	13843.8	14191.6	14607	14191.4	14693.3	14471.3	14777.8	14142.8	14158.8	14339.8	13638.4		11.985	11446.8	11540	12002	11971.5	11207.3	11225.5	11441.4
12.69	18526	18110.6	16644.8	18271.6	17441.1	17211.4	16981.3	17112.3	17124.7	17901.9	18026.1	17390		12.69	16428.4	15543.1	15997.8	16344.6	15724.8	15670.9	16202.9	16304.4	15672.4	15785.4	16050.2	15218.6		12.69	14327.4	13886.7	14221.7	14631.1	14195.6	14800	14496.3	14939.2	14187.9	14218.6	14392.7	13688.2		12.69	11460.2	11564.1	12025.2	11977	11217	11253	11469.6
13.395	18498	18068.1	16683.4	18253.4	17430.3	17162.7	16960.8	17053.9	17094.6	17885.1	17996.3	17371.7		13.395	16404.8	15536.4	15980.4	16330.7	15693	15656.2	16172.5	16303.4	15635.7	15763.2	16000	15172.6		13.395	14297.6	13868.5	14208.4	14621.1	14195	15091.1	14465.6	15140.1	14168.1	14191.2	14379.9	13661.8		13.395	11451	11549.1	12008.3	11977.2	11225.3	11269.2	11475.5
14.1	18530	18079.5	16741.8	18269.1	17450	17191	16998.3	17096.6	17126.5	17901.5	18033.7	17420.5		14.1	16407.2	15550.7	15977.9	16330.7	15765.7	15676.7	16257.8	16339.4	15683.3	15812.4	16058.8	15231.1		14.1	14311.5	13899	14212.3	14602.9	14198.3	15520.2	14462.6	15426.1	14161	14186.5	14339.8	13656		14.1	11439.3	11552.9	12013.4	11955.3	11212.4	11244.1	11474.7
14.805	18569.9	18137.6	16791.8	18315.6	17505.3	17235.3	17023.6	17111.8	17126.6	17911.3	18029.6	17378.3		14.805	16499.8	15608.6	16051.7	16360.1	15797.8	15648	16284.4	16300.3	15636.8	15756.9	16027.5	15191.5		14.805	14377.3	13943.8	14257.4	14682.1	14287.2	16085.5	14528.4	15820.6	14214	14229.9	14394.6	13688		14.805	11449.8	11552.2	12015.2	11972.8	11215.6	11228.1	11483.1
15.51	18569.4	18111.5	16794	18304.6	17482.2	17208.3	17011.9	17117.6	17128.9	17911.7	18018.2	17438		15.51	16461.3	15603.1	16037.3	16414.1	15971.3	15708.2	16481.8	16420.9	15702.9	15819.6	16093.2	15261.3		15.51	14346.1	13913	14208.1	14593.4	14263.3	16546.7	14458.1	16138.1	14160	14174.1	14359	13629.1		15.51	11426.6	11532	11977.4	11926.9	11190.8	11221.7	11467.9
16.215	18539.2	18080.6	16751.2	18266.3	17453.6	17190.4	16974.5	17085.2	17092.4	17864.4	18034.5	17340.7		16.215	16403.3	15530.3	16001.5	16388	16108.8	15714.1	16662.1	16429	15680.8	15779.6	16049.5	15204.3		16.215	14326.5	13919.1	14216.4	14586.5	14358.9	17124.1	14476.5	16602.6	14179.4	14196.6	14363.5	13643		16.215	11499.5	11595.2	12025.8	11964	11225.1	11221	11470.5
16.92	18603.9	18112.6	16856.3	18333	17505.4	17231.8	17019.5	17108.2	17104.8	17873.6	17984.3	17363.3		16.92	16408.6	15540.4	15974.8	16313	16168.9	15623.6	16782.1	16464.1	15610.9	15736.3	16031	15194.9		16.92	14311.3	13874.8	14196.6	14618.5	14611.4	17745.1	14522.8	17036.5	14233.1	14241.6	14379.7	13714.7		16.92	11483.6	11590.6	12061.1	12014.2	11290.5	11286.4	11592.1
17.625	18548.3	18130.6	16829.7	18324.3	17490.1	17227	17019.7	17123.1	17127	17911.5	18044.1	17421.9		17.625	16433.7	15542.8	15983.9	16358.6	16379	15694.4	17121	16783.9	15708.7	15820.1	16092.6	15254		17.625	14355.4	13910.3	14183.7	14614.6	14875.7	18234.5	14486.5	17408	14181	14214.9	14348.1	13673.4		17.625	11449.5	11556.3	12004.7	11953.7	11278.3	11245.4	11638.5
18.33	18526	18057.8	16831.9	18283	17457.6	17210.6	16999	17097.8	17144.6	17919.8	18057.5	17417.7		18.33	16432	15538.3	15987.1	16339.9	16578.2	15707.4	17344.9	17110.9	15700.7	15809.3	16109	15266		18.33	14345.5	13902.6	14217.9	14621.2	15225	18784.8	14458.9	17872.6	14189.4	14209.8	14363	13682.9		18.33	11450.4	11550.1	12004	11952.3	11387.6	11254.1	11784.2
19.035	18603.8	18112	16855.7	18316.6	17496.5	17227.6	17029.7	17123.4	17138.8	17895.2	18023.2	17362.1		19.035	16484.2	15604.2	16041.5	16381.7	16791.2	15662.2	17528.6	17370.3	15629.3	15763.8	16030.6	15174		19.035	14375.7	13975.9	14262.9	14645.1	15665.1	19284	14508.8	18360.6	14212.3	14216.4	14399.8	13706.2		19.035	11459.6	11540.5	12000.4	11972.1	11645.3	11287.2	12086.3
19.74	18623.3	18136.4	16903.9	18333.4	17496.7	17223.9	17009.8	17079.4	17075.7	17838	17953.5	17287.3		19.74	16401	15528.3	15948.4	16291.9	16951.2	15622.6	17745.7	17758.9	15622.9	15735.2	16002.4	15144.6		19.74	14320.9	13909.8	14237.5	14674.2	16110	19667.9	14515.6	18781.7	14224	14230.3	14397.4	13699.9		19.74	11439.1	11534.9	12014	11959.5	11924.6	11351.2	12480.5
20.445	18540.7	18090.1	16897.3	18314.5	17487	17239.5	17023.9	17129.9	17145.8	17912.5	18045	17385.2		20.445	16457	15569.4	16024.8	16389.5	17234.1	15657.2	18035.8	18155.9	15617.7	15750.8	16042.7	15175.5		20.445	14380.3	13967.4	14270.2	14655.2	16542.3	19889.4	14470	19109	14166.4	14163.1	14371.4	13668.3		20.445	11434.7	11541.2	11994.3	11947.4	12120.1	11354.7	12859.3
21.15	18565.9	18084.8	16868.8	18280.6	17454.3	17203.1	17008.2	17120.7	17162.5	17918.4	18066.4	17438.5		21.15	16417.1	15552.3	15971.6	16336.2	17462.5	15678.9	18357.2	18604.5	15691.7	15818.3	16095.6	15257.3		21.15	14348.7	13954	14223.9	14611.2	16961.4	20136.9	14475.5	19462.6	14195.8	14183.6	14361.5	13690.6		21.15	11437.6	11544	11986	11950.9	12387.4	11530.9	13296.6
21.855	18561.9	18053.4	16869	18276.2	17461.1	17213.2	17007.9	17114.9	17132.9	17914.5	18057.7	17414.2		21.855	16406.5	15529.9	15966.4	16326.7	17692.5	15636.2	18569.9	18915.3	15651	15788.2	16084.9	15246.3		21.855	14307.3	13920.1	14203.5	14610.6	17476.3	20278.6	14494.4	19748	14189.6	14180.8	14351.1	13708.6		21.855	11429.5	11527.6	11982	11934.2	12628.4	11754.8	13746.3
22.56	18543.2	18052.2	16905.7	18266.4	17461.7	17198	16998.7	17107.5	17129.7	17915.4	18053.1	17439.1		22.56	16416.7	15529.4	15964.1	16315.7	17943.1	15649.8	18904.4	19314.3	15691	15818.9	16104.1	15255.1		22.56	14343.7	13937.4	14223.8	14648.7	17958.4	20469.4	14567.1	20031.9	14224	14216.9	14380.5	13757.8		22.56	11474	11573.8	12029.1	11985.5	12960	12072.9	14293.9
23.265	18567.8	18067.2	16921.6	18276.3	17467.6	17189.4	16995.2	17099.1	17114.5	17889.8	18041.2	17418.9		23.265	16408.6	15524.5	15955.1	16335.1	18192.7	15651.9	19195.5	19619.8	15681.9	15802.4	16100.1	15253.4		23.265	14314.3	13927.3	14203.4	14609.3	18345	20469.6	14561.5	20161.5	14186.6	14178.7	14328.3	13747.5		23.265	11440	11546.8	11998.5	11949.9	13302.6	12332.4	14746.3
23.97	18561.1	18081.5	16923.2	18301.7	17474.3	17224.4	17003.5	17119.7	17132.1	17912.4	18026.2	17425.7		23.97	16436.1	15573.1	15984.5	16340.9	18503.3	15677.1	19483.4	19909.6	15663.3	15802.2	16101	15248.4		23.97	14355	13964.1	14223.4	14601.1	18723.9	20521	14712.7	20342.9	14192.7	14188.5	14368.6	13772.9		23.97	11477.1	11561.3	12015	11958.4	13759.8	12687.4	15249.9
24.675	18520	18048.3	16858	18255.2	17440	17169.4	16976.9	17090.9	17109.2	17885.3	18005.1	17401.5		24.675	16387.6	15541.9	15943.3	16301.9	18696.5	15664.5	19692	20135.7	15649.1	15785.7	16091.2	15234.7		24.675	14301	13919.2	14205.3	14616.5	19068.1	20595	14911.2	20461.1	14201.9	14173.2	14369.6	13788.9		24.675	11433.3	11523.9	11982.6	11945.8	14260.6	13020.1	15696.1
25.38	18543.1	18051.7	16938	18290.4	17473.7	17206.2	17002	17115.5	17135.4	17885.7	18030.3	17371.9		25.38	16457.8	15567.8	15979.8	16295.8	18869.3	15599.2	19826.1	20236.4	15594.2	15731	16014.8	15168		25.38	14352.4	13957.2	14244.4	14666.9	19372.7	20698.1	15210	20589.5	14209.4	14198.1	14365.5	13866.1		25.38	11428.7	11527.6	11991.1	11954.8	14830.3	13423.6	16155
26.085	18572.1	18041.2	16936	18266.2	17466.9	17198.3	16982.7	17120.8	17139.6	17901.2	18067.3	17403.1		26.085	16450	15568.7	16018	16367.3	19162.7	15635.1	20082	20455.4	15652.9	15794.1	16111.6	15254.5		26.085	14347.2	13957.6	14203.8	14588.1	19499.9	20642.7	15437.2	20585	14173.4	14164.6	14354.7	13879.5		26.085	11440.2	11546.7	11984.3	11934.8	15278.6	13741.1	16509.8
26.79	18588.5	18046.3	17001.8	18269.4	17434.3	17125	16937.9	17048	17037.3	17803.9	17939.7	17262.5		26.79	16441.2	15555.7	15939.3	16315.7	19265.3	15605.5	20154.7	20454	15583.9	15706.5	16015.8	15146.9		26.79	14322.2	13929.7	14249.2	14661.7	19727.8	20764.9	15793	20722.6	14228.4	14214.5	14387.9	14019.1		26.79	11432.8	11542.7	11990.6	11947.9	15678	14114.3	16840.5
27.495	18537	18006	16961	18253.6	17450.9	17195.5	16989.4	17106	17130.9	17913.8	18053.8	17434.5		27.495	16400.3	15522.2	15954.7	16300.7	19475.7	15680.7	20367.2	20614.5	15678	15787	16084.1	15254.8		27.495	14317.9	13939.8	14217.9	14602.5	19754.2	20707.5	16085	20715.2	14195	14168.6	14355.1	14111.4		27.495	11455.8	11553.6	12035.8	11961.5	15971	14467.1	17145.7
28.2	18586.5	18037.2	17032.7	18298.2	17487	17214.5	16985.7	17113.4	17125.1	17864.8	17983.9	17336.5		28.2	16436.5	15555.9	15966.2	16310.3	19548	15606	20322.2	20501.4	15591.6	15700.5	16026.3	15162.6		28.2	14320	13949.2	14253.8	14656.3	19876.9	20748.8	16437.3	20747.8	14208.7	14199.6	14391.7	14246		28.2	11431.2	11536.9	11999.2	11960.9	16268.9	14774.1	17384
28.905	18532.9	18067	16926.3	18289.9	17486.6	17217.2	16998.4	17125	17128.3	17887.1	18021.8	17346.8		28.905	16451.2	15558.1	15969.1	16294.1	19664.6	15602.9	20388	20541	15575.4	15713.1	16039.9	15180.5		28.905	14315.7	13945.3	14237.1	14659.9	19945.2	20749.8	16768	20768.7	14188.5	14201.1	14379	14321.5		28.905	11428.2	11523.9	11974	11924.5	16472.5	15125.1	17533.8
29.61	18569.9	18064.7	16991.1	18285.7	17474	17196	16986.1	17120.1	17138.5	17886.1	18029.4	17353.4		29.61	16419.9	15538.1	15972.8	16291.1	19758.3	15599.4	20401.3	20540.5	15600.6	15730	16034.7	15185.4		29.61	14333.5	13949.9	14236	14647.7	19990	20796.4	17137.5	20816.7	14233.2	14227.1	14394.5	14494.7		29.61	11454.7	11542.5	11992.7	11945.7	16808.2	15543.9	17785.5
30.315	18573	18070	16966.2	18299.9	17493.4	17223.2	16997.3	17135.2	17122.7	17900.4	18051.6	17399		30.315	16388	15526.1	15942.9	16322.3	19901.3	15682.1	20533.7	20679.9	15668.4	15805.6	16093.6	15238		30.315	14310.4	13936.9	14195.7	14584.2	19906.2	20721.8	17358	20735.2	14167.7	14148.7	14330.9	14552.7		30.315	11435.5	11530.2	11993	11942.3	16930.7	15891.5	17876.6
31.02	18593.5	18082.4	17026	18310.3	17482.8	17189.4	16974.9	17072.2	17059.3	17804.6	17920.3	17301.9		31.02	16347.7	15491.2	15912.8	16248.6	19849.6	15597.5	20400.5	20560.8	15587.3	15704.8	16021.1	15138.6		31.02	14274.5	13907.7	14168.2	14566.5	19918.9	20747.5	17641.3	20724.8	14171.7	14163.3	14328.7	14638.8		31.02	11421.4	11529.3	11969.6	11926.6	17079.3	16213.2	17971.2
31.725	18602.8	18048.6	17051.3	18286.6	17466.3	17196.1	16950.7	17059.6	17065.1	17800.6	17935.6	17258.4		31.725	16356	15505.9	15906.7	16261.5	19857.6	15591.9	20420	20564	15588.7	15704.5	15986.5	15127.6		31.725	14264.1	13916.8	14177.1	14551.6	19950.6	20785.2	17995.4	20792.3	14208.5	14194.6	14315.7	14751.6		31.725	11428.6	11525	11972.2	11923.3	17279.5	16522.6	18062.3
32.43	18577	18027.6	17058.9	18284	17481.7	17214.5	16968	17100.8	17112.8	17852.6	17995.3	17291.2		32.43	16405.5	15560.2	15940.1	16293.1	19883	15615.5	20468.3	20633.8	15612.6	15721.8	16046.4	15169.1		32.43	14323.7	13936.3	14207.4	14625.9	20024.6	20772.5	18266.4	20834.8	14213	14233.3	14354.4	14841.6		32.43	11449.5	11556.5	12031.3	12001.2	17487.2	16863	18183.2
33.135	18504.2	17972.7	16968.6	18244.7	17443.4	17195.5	16967.7	17116.5	17124	17876.8	18024.4	17404.5		33.135	16348.3	15485.6	15920.6	16256.5	19876.2	15620.8	20478.6	20663.2	15615.1	15747	16056	15223.6		33.135	14275.3	13917	14166.9	14560.1	19988.2	20771.4	18612.4	20795.6	14176.3	14238.8	14316.9	14948.2		33.135	11426.5	11528.7	11962.8	11912.2	17471	17035.6	18209.6
33.84	18518.8	18004.7	17045	18240.1	17418.7	17132.2	16924.5	17047.9	17051.9	17814.3	17919.8	17272.6		33.84	16412.3	15524.5	15932.6	16272.4	19851.3	15575.1	20433.6	20627.8	15564.6	15677.7	15990	15121.2		33.84	14304.4	13952.4	14178.4	14546.3	20000.2	20797.4	19003.5	20869.6	14249.6	14340	14413.8	15157.2		33.84	11436	11546.7	11999	11939.2	17645.6	17319.4	18361
34.545	18511.7	17992.7	16996.5	18229.7	17428.2	17155.8	16957.3	17097.6	17102	17879.1	18021	17405.8		34.545	16351.4	15508.2	15942	16291.6	19951.1	15638.9	20564	20732.1	15648.8	15766.5	16107	15237.1		34.545	14257	13921	14139.6	14550.4	20036.4	20829.9	19345.3	20839.8	14189.4	14324.8	14325	15213.8		34.545	11445.1	11527.8	11997	11917	17681.1	17412.2	18279.5
35.25	18574.8	18052.5	17060.3	18258.4	17418.4	17107.6	16910.3	17047.2	17022.9	17770.7	17898.9	17237.5		35.25	16345.2	15485	15936.5	16240.3	19852.8	15582.6	20462.8	20631.9	15571.4	15691.9	15974.6	15126.7		35.25	14263.3	13898.5	14155.3	14539	20037.1	20855.7	19621.1	20851.4	14180.1	14364.5	14325.5	15310.7		35.25	11483.4	11588.5	12024.2	11974.3	17776.5	17589.4	18308.5
35.955	18456.3	17934.6	16928.8	18176.2	17395.4	17102.4	16912.6	17086.5	17073.6	17846.2	17990.6	17350.4		35.955	16347.8	15483.9	15952.3	16269.8	19908.2	15582.7	20532.9	20726.8	15639	15778.2	16074	15221.5		35.955	14279.6	13932.4	14179.7	14587.3	20042.4	20809.2	19835.6	20836.4	14189.7	14508.1	14333.4	15451.9		35.955	11436.1	11544.3	11980.4	11942.9	17817.1	17690.9	18366.7
36.66	18523.1	18008.6	17028.6	18234.5	17429.9	17158.8	16915.2	17097.8	17020.9	17791	17882.8	17255.8		36.66	16340.5	15472	15917.6	16223.9	19883	15544	20462.5	20633.3	15544.8	15678.8	15992.8	15113.9		36.66	14251.1	13871.5	14130.4	14559.2	20111.4	20869.9	20053.3	20869.5	14206.2	14659.4	14336.9	15501.1		36.66	11420.5	11517.3	11988.5	11969.8	17860.7	17823.1	18388.1
37.365	18563.9	17977.1	17023.6	18240.6	17441.4	17178.3	16964.9	17184.5	17091.3	17870.2	17977.9	17370.3		37.365	16345.3	15504.6	16005.6	16304.8	19975.8	15603.9	20518.7	20696.7	15600.2	15715.7	16021.8	15188.7		37.365	14296.2	13930.3	14168.8	14542.7	20062.3	20814.5	20159.5	20860.7	14188.8	14819.5	14341.6	15541		37.365	11411.9	11510.7	11959.5	11924.1	17872.6	17849.9	18402.5
38.07	18528.5	17984.7	17029.3	18259.3	17461.4	17186.3	16989.2	17236.9	17111	17863.4	17972.3	17355		38.07	16364.5	15508.8	15989.9	16312.7	20014.4	15615.1	20552	20721.3	15599.7	15723.4	16027	15189.3		38.07	14308.2	13939.1	14187.3	14596.2	20132.2	20892.6	20296.2	20922.9	14221	14976.1	14347	15609.7		38.07	11417.2	11499.1	11950.3	11917.3	17910.4	17943.3	18453.8
38.775	18494.8	17956.5	17019.3	18222.4	17418.2	17125.9	16969.2	17239.2	17065.9	17848	17957.3	17315.8		38.775	16362.9	15528.6	16020.4	16278.1	19981.9	15572.8	20544.5	20730.1	15598.6	15698.4	16032.3	15167.8		38.775	14315.8	13933.1	14147.1	14545.1	20116.5	20933.9	20398.4	20949.3	14239.2	15096	14379.5	15632.6		38.775	11422	11534	12009.2	11982	18000.2	18029.7	18482.6
39.48	18502.7	17940.5	17030.2	18221.7	17457.2	17161.2	17038.8	17357.6	17100.7	17853.6	17983.9	17396.3		39.48	16349.9	15483.8	16004	16296.8	20038.1	15612.9	20624.3	20747	15616.8	15757.6	16054.2	15207.9		39.48	14305.4	13969.6	14187.7	14559.6	20087.2	20857	20369.9	20877.2	14184.5	15191.3	14318.5	15623.7		39.48	11455.2	11542.1	11991.5	11939.6	17975.5	18025.4	18470.5
40.185	18491.2	17981.1	17069.1	18252.6	17498.8	17193.2	17084	17434.2	17064	17794.2	17925.6	17286.8		40.185	16310.9	15470.7	15935.6	16211.1	19951.5	15521.7	20517.8	20664	15546.1	15662.6	15953.1	15090.7		40.185	14237.7	13895.1	14143.8	14512.3	20077.2	20852.1	20353.6	20854.7	14159.2	15254.3	14286.6	15584.3		40.185	11421.8	11525	11968.8	11915.6	17925.9	17981.7	18425.1
40.89	18476	17915.1	17029.4	18209.1	17492.1	17162.2	17114.4	17543	17068.7	17837.9	17984	17383		40.89	16317.2	15460.1	15948.5	16225.4	20020.4	15593.4	20600	20769.5	15597.6	15744.3	16042.4	15180.2		40.89	14266	13925.8	14178.2	14579.4	20163	20927.7	20468.3	20952.2	14213	15452.6	14349.5	15678.1		40.89	11434.8	11527	11973.6	11924.8	17959.8	18063.5	18495.1
41.595	18479	17940.1	17033.1	18224.5	17545.9	17191.5	17188.7	17639	17073.1	17832.6	18014.9	17399		41.595	16320.2	15479.4	15979.2	16256.4	20027.9	15581.8	20668.6	20802.9	15619.2	15743.6	16053.7	15197.1		41.595	14265.2	13926.4	14177.6	14545.7	20125	20892.9	20402	20899.3	14159.4	15526.2	14306.1	15628.8		41.595	11422.1	11494.1	11953.8	11897.4	17953.2	18039.1	18491.8
42.3	18556.8	18003.9	17057.5	18261.7	17641.9	17254	17323.8	17794.1	17102.1	17851.1	18010.9	17390.6		42.3	16323.2	15481.2	15985.2	16248.2	20044	15577.5	20623.9	20782.1	15611.3	15740.8	16052.8	15202.1		42.3	14268.5	13935.6	14180.2	14598.4	20136.5	20894.4	20420.9	20864.9	14162.6	15646.4	14316.3	15691.5		42.3	11448.5	11518	11951.5	11908.8	17975.2	18105.2	18539.9
43.005	18493.8	17899.4	17042.2	18213.5	17720.7	17272.5	17403	17895.8	17081.2	17825.9	17995.8	17387.7		43.005	16337.2	15532.3	16051.3	16274.1	20025	15554.1	20595.9	20760.1	15545.9	15680.6	16002.6	15168.8		43.005	14286.9	13927.7	14160.3	14527.4	20105.5	20886.7	20449.1	20867.6	14148.9	15746.6	14264.1	15672.4		43.005	11416.2	11511.6	11958.5	11914.7	17986	18065.2	18463.7
43.71	18469.8	17920.3	17041.6	18206.5	17787.1	17296.2	17468.3	18018.4	17070	17822.1	17998.2	17383.4		43.71	16356.5	15477.8	16023.4	16265	20068.7	15601	20641.3	20779	15573.1	15715.3	16006.5	15175		43.71	14323.8	13968.2	14182	14587.4	20200.8	20962.6	20554.1	20989.4	14199.8	15952.6	14328.1	15724		43.71	11420.8	11527.2	11977.8	11925	18019.2	18142.3	18551.9
44.415	18455.7	17948.7	17033.2	18205.9	17867.3	17339.2	17558.7	18100	17039.7	17798.8	17998.6	17377.8		44.415	16292.8	15456.3	15975.2	16228.5	20058.8	15562.5	20655.5	20815.9	15604.6	15740.2	16029.4	15185.6		44.415	14219.8	13907.2	14144.7	14529	20151.5	20909.6	20466.1	20923	14172	16033.6	14296.3	15708		44.415	11422.8	11517	11970.3	11932.8	17988.8	18123.7	18504.3
45.12	18468.1	17946.5	17070.1	18219.5	18017.8	17451.2	17708.2	18237.3	17050.9	17832.9	17974.9	17339.3		45.12	16365.8	15500.5	15993.6	16210.3	20002.2	15510.9	20568.9	20704.9	15487.7	15664.6	15943.9	15121.4		45.12	14288.2	13957.5	14193	14612	20221.6	21014.4	20606.5	21037.1	14223.6	16139.1	14333.2	15791.8		45.12	11446.1	11561.7	11991	11952.9	18050.8	18187.1	18584.5
45.825	18429.7	17874.5	17007.6	18168.7	18092.5	17488	17796.5	18312.5	17051.8	17810.5	17968	17394.2		45.825	16302.8	15452.1	15993.6	16220.5	20045.5	15559.4	20671	20826.3	15571.3	15733	16002.5	15191.9		45.825	14263.8	13924.5	14160	14546.2	20157.7	20938.1	20506.7	20947.4	14161.7	16128.8	14278.4	15717.4		45.825	11411.7	11518.2	11952.4	11918	17991.3	18140.2	18535
46.53	18531.9	17952.3	17079	18227.8	18268.4	17647.7	17928.4	18456.4	17054.2	17823.2	17962.2	17388.2		46.53	16338.7	15499.3	16051.4	16284.4	20113.3	15585.1	20628.5	20809.4	15548.8	15703.3	15990.8	15171		46.53	14299	13971.1	14187.2	14594.1	20240.1	21019.6	20610.1	21047.3	14213	16233.9	14326	15831		46.53	11408.5	11535.3	11991.9	11935.4	18041.8	18195.4	18615.6
47.235	18516.8	17933.3	17048.1	18191.5	18362.1	17701.2	18025.5	18535	17074.6	17813.2	17952.9	17381		47.235	16298.2	15464.5	16004.2	16226.7	20071.2	15577.5	20666.2	20855.5	15571.5	15734.7	15998.8	15173		47.235	14234.2	13910.8	14151	14526.2	20171.8	20940	20528.8	20966.8	14154.5	16169.1	14282.8	15741.8		47.235	11427.4	11527.6	11980	11931	18001.3	18130.3	18579.6
47.94	18422.6	17858.2	17026.1	18164.8	18462	17804.1	18115.7	18625.2	17027.5	17764.2	17892.2	17296.7		47.94	16278.8	15453	16026.5	16243.8	20080.3	15579.2	20620.4	20750.8	15512.7	15669.4	15941.4	15096		47.94	14220.6	13909.1	14140.7	14611.9	20271.3	21008.9	20597.4	21063.1	14171.3	16238.3	14311.6	15819.3		47.94	11446.8	11546.4	11996.7	11925.7	17995.4	18137.3	18592.9
48.645	18548.8	17941.3	17090	18219.9	18602.6	17902.9	18207.1	18672.2	16990.1	17701.9	17851.4	17257		48.645	16276.3	15446.4	15991.6	16173	20070.3	15646.5	20601.7	20745.5	15503.7	15651.4	15929.3	15081.2		48.645	14232.5	13936.1	14144.1	14526.3	20204.7	20973.2	20562.6	20969.4	14140.8	16170	14243.9	15759.5		48.645	11448.7	11545.2	11995.7	11942.4	17962.6	18097.5	18522.7
49.35	18506.8	17934	17064.8	18195.7	18710.7	18036.3	18313.3	18804.1	17015.8	17762	17885.2	17302.2		49.35	16300.9	15497.5	16068.5	16275.8	20123.6	15857.6	20689.9	20816.7	15544.2	15703.6	15969.3	15121.2		49.35	14285.2	13942	14143.4	14511	20189.1	20960.9	20593.7	21022.6	14160.6	16258.9	14277.5	15786.4		49.35	11474.3	11565.6	12019.5	11940.5	18014.2	18154.9	18593.4
50.055	18554.3	17948	17070.6	18170.6	18788.3	18106.5	18377.4	18853	16995.6	17710.9	17846.7	17265.3		50.055	16294.1	15457.3	15997.7	16180.4	20045.8	16060.5	20663.9	20813.2	15537.4	15678.7	15967.3	15117.4		50.055	14237.1	13920.7	14165.5	14595.2	20300.7	21044.9	20652.3	21035.6	14164.9	16249	14297.2	15789		50.055	11405.5	11494.1	11946.9	11898.3	17955.4	18092.2	18545.6
50.76	18442.3	17864.8	17033.8	18178.6	18925.5	18282.7	18544	19050.9	17066.6	17799.7	17882.7	17334.2		50.76	16301.8	15484.7	16064.9	16271.4	20142.4	16302.8	20689.5	20829.2	15524	15682.7	15953.9	15137.8		50.76	14250.5	13942.1	14120.8	14503.7	20187.9	21006.2	20588.9	21009.7	14147.2	16237.4	14253	15777.3		50.76	11454.5	11554.7	11994.3	11939.9	17975.5	18096.2	18528.8
51.465	18455.8	17897.9	17055.6	18199.8	19057.8	18428.6	18673	19139.8	17079.7	17808.1	17907.7	17400		51.465	16266.4	15428.8	15984.6	16195.5	20069.6	16490.8	20675.1	20802.7	15540.9	15709.8	15995.9	15183.1		51.465	14227.6	13928.3	14134.5	14516	20202.3	20962.6	20590	20978.6	14138	16255.1	14239.4	15786.9		51.465	11424.1	11518.1	11967.2	11910.4	17940.1	18084.5	18558.8
52.17	18520	17942.4	17062.2	18214.7	19173.8	18556.3	18756.2	19228.3	17079.1	17797.7	17856.1	17388.6		52.17	16292.3	15463.4	16045.6	16245.8	20127	16801.4	20752.4	20891.1	15574.1	15710.3	16002.9	15192		52.17	14259	13972.7	14184.7	14553.8	20239.9	20989.2	20597.3	21004.2	14145.2	16261.1	14282.5	15822.5		52.17	11430.6	11533.2	11963.1	11919.5	18003.4	18123.8	18574.5
52.875	18519.4	17954.9	17062.8	18247.8	19285.9	18682.8	18862.8	19308.7	17058.2	17779.4	17826	17330.2		52.875	16357.2	15484.1	16043.9	16228	20074.3	16993.2	20636.3	20765	15479.6	15632.4	15961.2	15112.6		52.875	14306.2	13935.2	14192.5	14589.8	20243.7	20983.7	20605.2	21038.4	14162.5	16300	14293.7	15845.6		52.875	11409	11518.8	11949.8	11894.6	17943.8	18074.8	18569.2
53.58	18489.4	17937.2	17044.8	18223.5	19374	18792.4	18931	19394.2	17077.5	17784.9	17834	17372.2		53.58	16312.7	15491.9	16049.4	16259.9	20165.7	17362.8	20760.5	20888	15561.7	15728	16016.5	15183.4		53.58	14288.9	13983.3	14170	14548.8	20283.5	21015	20646.6	21027.2	14154.2	16295	14335.2	15845.4		53.58	11428.2	11534.6	11987	11925.6	18035.3	18168.3	18627.5
54.285	18532	17968	17090.9	18207.9	19441.6	18834.7	18972.8	19379.6	16993.6	17717	17724	17247		54.285	16352.1	15484.9	16011.8	16207.1	20084.4	17552.9	20639.1	20795.6	15503.6	15645	15904	15086.8		54.285	14258.1	13907.3	14146.2	14566.9	20277.8	21052.4	20689.1	21103	14208.3	16364.4	14362.2	15927.3		54.285	11452.1	11542.2	12001.4	11974.1	18086.3	18192.3	18681.1
54.99	18516.4	17929.8	17111.7	18230.4	19564.5	18942.7	19105.8	19543.3	17047.3	17765.1	17753.5	17331.9		54.99	16312.4	15466.6	16000.1	16200.6	20081.2	17870.9	20648.7	20773.6	15472.2	15637.9	15905.5	15082.8		54.99	14254.2	13932	14165.4	14569.1	20349	21079.2	20713.1	21144.2	14209.3	16368.3	14418.9	15916.1		54.99	11460.1	11569.3	12013.6	11968.7	18048	18195.5	18683.2
55.695	18461.9	17832.7	17034.9	18172.8	19596	19028.1	19140.8	19539.4	17040.2	17763.9	17766.1	17367.6		55.695	16268.9	15445	16009.1	16212.3	20129.9	18225.3	20695.7	20847.7	15535.6	15715.1	15976.5	15178.4		55.695	14225.7	13914.6	14112.6	14506.9	20234.4	20973.6	20588.7	21001.4	14141.8	16279.8	14398.7	15837.6		55.695	11403.9	11500.5	11957.5	11896.5	17938.3	18074.9	18556.3
56.4	18414.3	17868	17058.3	18188.7	19720	19156.5	19250.2	19681.2	17070	17799.5	17775.4	17380.6		56.4	16294	15463.5	16028.7	16261.6	20182.4	18606.3	20760	20882.8	15537.9	15726.9	15991.8	15169.9		56.4	14277.6	13980.5	14179	14530.2	20239.3	20987.2	20641.8	21032.7	14166.4	16319.3	14489	15896.1		56.4	11415.7	11515.7	11955.9	11930	18013.6	18135	18616.2
57.105	18510.2	17913.5	17096.9	18209.8	19799	19257.4	19334.7	19724	17088.1	17800.7	17751.2	17362.1		57.105	16348.9	15509.6	16064.3	16227.3	20139.2	18842.7	20681.5	20854	15502.6	15667.8	15962.8	15160.2		57.105	14286.9	13961	14193.6	14588.5	20354.3	21065.8	20707.8	21133.8	14193.4	16360.7	14591.7	15935.8		57.105	11470.3	11562.1	12001.2	11942.5	18026.3	18163.3	18627.6
57.81	18536.4	17932.3	17109.1	18219.5	19868.7	19325.3	19353.6	19716.2	16996.1	17718.5	17675.2	17284.8		57.81	16267.7	15422.6	15978.9	16180.1	20071.2	19048.8	20664.1	20776.4	15468	15621.8	15912.2	15075		57.81	14216.5	13924.1	14116.8	14504.5	20218.7	21002.5	20663.4	21080.5	14171.1	16361.4	14675.9	15834.2		57.81	11447.2	11534.3	11970.1	11912.3	17967.6	18097.2	18593.3
58.515	18484.8	17862.9	17025.7	18188.8	19928.7	19413.1	19420.1	19806.1	17056.7	17762.9	17707.6	17313.2		58.515	16312.5	15470.2	16032.3	16212.2	20129.5	19320.5	20774.8	20887.4	15528.5	15673.7	15956.5	15131.9		58.515	14268.5	13971.4	14179	14560.3	20256.3	20978.3	20656	21092.1	14178.2	16373.3	14838.1	15908.5		58.515	11472	11585.9	12030.8	11978.7	17993	18113.5	18587.8
59.22	18415	17818.4	17000.2	18123.3	19950.5	19423.7	19443.6	19825	16996.3	17756.1	17683.7	17350.1		59.22	16263.2	15421.1	15982.4	16192.1	20142	19455	20720.8	20852.4	15542.3	15692.1	15994.3	15149.4		59.22	14251.3	13987.7	14158.7	14531.6	20260.9	20990.7	20658.7	21062.7	14160.4	16380.8	15019.5	15893.7		59.22	11421.5	11509.1	11949.7	11945.9	17984.3	18093.2	18568.5
59.925	18529.6	17933.5	17095.7	18230.9	20107.2	19587.4	19545	19864	16987.6	17691.7	17625.9	17250.1		59.925	16320.3	15478.2	16025.6	16192.9	20098.4	19532.7	20687.5	20807.8	15482.9	15623.5	15932	15078.1		59.925	14241.9	13926	14175.7	14598.5	20357.4	21096.1	20770.8	21145.1	14218.6	16421.1	15244.2	15950.1		59.925	11465.3	11562	12022.9	12006.8	18076.7	18193.3	18606.3
60.63	18503.7	17896.6	17066.8	18192.9	20161.8	19661.7	19636.6	19984.4	17058.9	17795.5	17709.7	17385.6		60.63	16357.1	15493	16061.8	16219.6	20157.2	19696.5	20696	20866.1	15507.4	15659.4	15955.9	15147.5		60.63	14293.3	13994.4	14196.1	14573.8	20284.1	21012.8	20670.5	21069.6	14161.8	16386	15413.1	15918		60.63	11413	11517.7	11961.7	11957.2	17963.7	18104.9	18538.3
61.335	18456.3	17851.8	17031.2	18158.2	20172.8	19700.3	19642.5	19965.5	17048.4	17764	17658.5	17348.8		61.335	16308.2	15476.7	16047.9	16240.2	20198.4	19797.8	20764.8	20887.9	15530.2	15683.3	15981.7	15154.2		61.335	14275.4	13981.1	14182.5	14549.8	20316.6	21076.4	20729.6	21121.1	14197.2	16409.4	15735.3	15932.7		61.335	11417.7	11507	11958.2	12011.8	18010.2	18146.5	18591.2
62.04	18511.7	17890.3	17090.9	18188.5	20261.8	19772	19718.6	20037.4	17054	17793.9	17695.7	17370.3		62.04	16260.6	15436.3	16003.9	16222	20187.9	19840.2	20792	20949	15551.2	15713.2	16020.5	15197.2		62.04	14239.7	13948.5	14143.2	14510.5	20249.3	20998.9	20647.3	21051.2	14149.3	16371.8	15913.1	15901.2		62.04	11438.4	11529.8	11964.9	12035.5	17992.9	18115.6	18525
62.745	18459.3	17874.9	17086	18210.1	20345.4	19889.5	19776.8	20071.8	17081.8	17794.3	17668	17375.2		62.745	16312.4	15479.6	16058.6	16262.7	20223.8	19843.9	20740.3	20902.9	15529.6	15673.2	15980	15170.8		62.745	14263.7	13967	14156	14536.3	20262.2	21011.5	20667.9	21078.5	14168.9	16397.2	16056.3	15929.5		62.745	11416.1	11516.5	11960.4	12111.6	18003.9	18123.8	18535.4
63.45	18485.6	17890.3	17040	18177.7	20349.2	19895.8	19815.6	20116.8	17070.6	17794.2	17674.6	17365.9		63.45	16341.2	15501.9	16050.5	16227.1	20145.8	19771.4	20674.7	20817.4	15477.4	15636.8	15929.8	15140.8		63.45	14300.4	14005	14196.4	14558.3	20311	21037.4	20720.8	21107.4	14194.3	16429.7	16147.2	15952		63.45	11434.9	11520.1	11967	12212.1	17991.1	18129.8	18540.3
64.155	18532.7	17895.8	17100.2	18212.3	20402.9	19944.6	19793.9	20073.7	17009.4	17704.5	17579.5	17252.2		64.155	16230.5	15438.6	15985.2	16177.4	20132.9	19792.5	20695.3	20832.8	15471.5	15607.1	15915	15085.8		64.155	14218	13946.3	14136.3	14486.5	20261.2	21011	20695.9	21084.7	14175.3	16409.3	16161	15920.1		64.155	11429.5	11529	11956.3	12369.7	17997.2	18122	18499.9
64.86	18463.2	17869.4	17037.7	18172.2	20434.4	20005	19850.9	20138.9	17059.3	17806.9	17704.3	17363.9		64.86	16314.3	15465.5	16008.6	16201.6	20206.9	19845	20801.4	20933.6	15564.2	15712.7	16004.6	15186.4		64.86	14269.4	13977.7	14237.7	14564.2	20297.1	20984.6	20717.6	21125	14215.7	16435.7	16240.2	15947.2		64.86	11487.3	11580.2	12001.2	12645.7	17986.2	18146	18490.8
65.565	18467.5	17866.9	17053.8	18193.1	20495.4	20068.7	19909.9	20182.2	17062.6	17803.9	17635.9	17371.5		65.565	16276	15464	16008.7	16242	20275	19928.8	20812.5	20966.1	15555.6	15716.6	16016.2	15193.4		65.565	14262.2	13973.6	14274.6	14518.7	20303.1	21022.4	20695.7	21090	14190.2	16453	16247	15960.2		65.565	11425.9	11516.4	11955.9	12932.4	17972.4	18112	18488.8
66.27	18405.2	17797.6	17023.4	18146.4	20438.3	20043.6	19830.9	20132.7	17009.7	17733.9	17596.9	17344.2		66.27	16237.3	15403.2	15972.8	16162.4	20173.1	19848.7	20744.6	20871.9	15488.9	15648.8	15961	15147.7		66.27	14216.1	13934.5	14339	14506	20257.2	20996.4	20686.9	21043.5	14155.6	16408.8	16246.9	15920.4		66.27	11432.9	11514.2	11960.4	13359.1	18006.4	18122.9	18495.1
66.975	18509.1	17849.8	17055.4	18185.9	20519.7	20145.3	19919.3	20192.8	17067.7	17789.6	17662.3	17384.5		66.975	16259.3	15458.2	16022.5	16199.8	20227.3	19890.5	20809.2	20905.3	15523.3	15688.8	15994.5	15182		66.975	14223.2	13954.9	14529.5	14522.6	20290.9	20994.2	20712	21095.9	14174.6	16463.9	16320.4	15964.4		66.975	11432.9	11530.5	11967	13915.9	18010.9	18171.8	18498.3
67.68	18519.5	17909.5	17108.9	18225.1	20582.9	20184.6	19945.5	20169.2	17011.5	17704.8	17545.4	17272.2		67.68	16281.4	15437	15997.1	16163.1	20158.2	19825.3	20709.1	20849.7	15462.2	15614.1	15924.5	15084.6		67.68	14249.7	13937	14731.5	14568.8	20380.5	21110	20814.8	21184.2	14247.3	16517.8	16394.2	16029.7		67.68	11471.7	11572.3	12013.1	14587.4	18103.2	18258	18586
68.385	18492.4	17894.4	17081.2	18205.9	20621.2	20236.2	20004.9	20240.8	17075.3	17771.1	17607.9	17354.1		68.385	16320.3	15491.2	16082.5	16250.2	20241.3	19869.8	20737.4	20901.2	15499.2	15656.6	15970.9	15139.2		68.385	14300	14017.7	14923.4	14540.6	20357.1	21100.3	20785.4	21157.4	14201.9	16494.2	16358.1	15995		68.385	11444.6	11525.7	11992.6	15107	18039	18207.3	18498.8
69.09	18510.9	17857.9	17074.4	18204.7	20614	20254.5	20029	20248.9	17078.9	17778.7	17589.1	17348.3		69.09	16291.7	15491.1	16086.7	16261.6	20245.3	19932.5	20785.1	20918.8	15492.2	15672.3	15969.6	15164.5		69.09	14273.1	13998.3	15143.3	14568.8	20360.7	21075.5	20779.2	21155.8	14218.5	16508.7	16370.9	16015.2		69.09	11455.2	11537.8	11979.6	15665.5	18034.1	18200.8	18504.7
69.795	18420.3	17792.5	17019.9	18137.4	20560.7	20213.4	19951.8	20173.7	17018.7	17733.7	17583.2	17347.9		69.795	16288.5	15470.2	16049.5	16201.9	20225.5	19888.5	20765.8	20911.5	15513	15673.4	15971	15152.6		69.795	14283.4	13968.1	15261	14528.8	20298.3	21031.9	20720.3	21098	14173	16475.3	16364.2	15977.4		69.795	11446.1	11533.2	11973.1	16177	17994.5	18183.5	18473.9
70.5	18441.4	17848.4	17039.3	18155	20575.8	20240.4	19989.4	20219.7	17037.9	17763.5	17597.2	17372.3		70.5	16251.9	15454.7	16093.6	16209.9	20243.3	19916.5	20813.1	20910.1	15512.9	15687.2	15998.4	15172.7		70.5	14252.7	13979.7	15446.1	14565.1	20374.8	21098	20786.5	21191.9	14225.4	16498.2	16410.9	16027.2		70.5	11462.4	11542.6	11984	16667.6	18013.2	18172.3	18457.5
[truncated: 5 more columns]

## Sheet: Fig. S4 ROX
2 mM														4 mM														6 mM														8 mM
Time (min)	NTC				50 copies HPV16				0.1 ng gDNA					Time (min)	NTC				50 copies HPV16				0.1 ng gDNA					Time (min)	NTC				50 copies HPV16				0.1 ng gDNA					Time (min)	NTC				50 copies HPV16
0.705	4163.5	4067.67	3902.02	4097.7	4036.09	4032.22	3992.43	4020.23	3988.64	4040.6	4058.64	3992.33		0.705	3951.12	3854.99	3919.12	3942.7	3889.8	3903.65	3948.24	3933.43	3861.79	3842.68	3850.79	3755.5		0.705	3752.09	3695.82	3730.32	3749.32	3706.79	3759.33	3752.12	3746.19	3697.68	3699.92	3676.66	3582.9		0.705	3494.27	3500.76	3558.51	3530.27	3445.18	3455.31	3487.53
1.41	4337.33	4393.22	4213.49	4474.57	4329.04	4333.64	4289.33	4329.48	4292.26	4365.38	4304.45	4137.42		1.41	4394.03	4367.19	4443.8	4487.27	4393.22	4430.94	4495.79	4490.58	4385.26	4367.2	4379.83	4204.87		1.41	4254.15	4216.98	4268.65	4311.94	4238.88	4331.29	4315.32	4339.31	4225.4	4257.87	4235.4	4008.49		1.41	3909.05	3956.55	4059.92	4026.73	3902.1	3909.83	3955.02
2.115	4655.17	4602.7	4364.87	4636.65	4497.92	4505.71	4447.73	4479.3	4451.3	4586.15	4584.46	4494.53		2.115	4608.37	4484.8	4582.35	4621.88	4516.57	4570.81	4640	4626.77	4514.29	4506.13	4522.61	4421.07		2.115	4471.66	4403.23	4447.77	4503.66	4432.59	4525.14	4513.38	4533.01	4422.58	4443.67	4429.73	4289.36		2.115	4126.11	4169.1	4283.11	4255.61	4127.1	4124.77	4169.31
2.82	4720.5	4653.23	4401.72	4687.17	4542.87	4545.64	4487.99	4511.8	4495.69	4641	4635.83	4576.17		2.82	4668.6	4529.42	4629.52	4678.4	4569.6	4627.81	4702.74	4692.66	4574.82	4560.51	4579.13	4492.98		2.82	4573.21	4493.66	4539.48	4602.63	4533.05	4627.58	4610.68	4642.1	4516.59	4540.05	4527.49	4398.52		2.82	4281.65	4323.19	4451.95	4418.73	4272.64	4275.27	4329.52
3.525	4761.78	4692.37	4431.75	4722.15	4574.38	4590.3	4527.74	4547.2	4531.04	4681.62	4676.04	4637.48		3.525	4710.09	4567.87	4674.7	4719.25	4605.19	4662.69	4751.52	4730.38	4611.56	4599.26	4619.62	4544.61		3.525	4632.55	4550.91	4599.41	4669.22	4597.02	4695.21	4679.03	4705.5	4573.08	4597.44	4593.9	4461.49		3.525	4404.73	4431.68	4572.54	4541.24	4382.43	4385.82	4443.25
4.23	4805.67	4725.97	4461.73	4759.59	4603.89	4614.71	4563.38	4575.51	4563.04	4717.6	4711.33	4698.61		4.23	4745.85	4593.93	4711.24	4756.1	4639.34	4695.06	4784.17	4768.38	4649.32	4636.69	4651.4	4587.4		4.23	4670.56	4582.65	4637.38	4714.58	4640.76	4748.32	4731.86	4754.29	4614.22	4641	4641.96	4509.06		4.23	4498.75	4524.65	4662.12	4629.03	4476.95	4475.8	4535.42
4.935	4843.34	4756.1	4487.63	4798.3	4636.53	4646.78	4589.57	4608.49	4591.66	4748.96	4744.68	4761.15		4.935	4777.3	4623.72	4740.8	4786.16	4662.56	4728.93	4823.83	4803.76	4681.19	4676.84	4685.55	4641.15		4.935	4705.57	4614.39	4676.55	4750.13	4673.41	4790.83	4767.61	4803.76	4647.42	4687.48	4686.61	4553.16		4.935	4574.91	4595.76	4743.44	4704.8	4543.08	4546.79	4612.08
5.64	4886.44	4787.74	4518.58	4835.91	4671.51	4687.28	4626.15	4644.74	4624.6	4790.89	4780.86	4763.3		5.64	4816.46	4656.48	4776.25	4819.84	4690.23	4757.01	4866.02	4842.4	4717.03	4707.01	4719.17	4659.4		5.64	4736.18	4648.96	4712.97	4797.21	4723.78	4834.97	4814.08	4850.08	4674.98	4722.41	4729.41	4592.4		5.64	4651.02	4666.85	4814.88	4772.52	4608.52	4607.64	4676.94
6.345	4935.84	4828.94	4547.61	4859.05	4709.83	4727.66	4658.83	4676.01	4660.47	4829.67	4814.81	4769.41		6.345	4851.54	4690.03	4813.12	4860.35	4728.06	4785.09	4894.72	4874.54	4746.74	4741.01	4755.12	4662.72		6.345	4776.45	4691.01	4751.68	4837.63	4755.44	4866.07	4844.77	4881.67	4707.84	4760.14	4756.16	4624.25		6.345	4709.07	4725.72	4874.1	4840.61	4658.43	4663.36	4741.01
7.05	4952.09	4859.74	4584.98	4874.71	4731.8	4735.29	4676.93	4694.33	4688.54	4856.1	4838.03	4772.33		7.05	4879.26	4713.92	4838.97	4884.78	4760.27	4813.82	4909.04	4892.55	4758.04	4754.32	4781.74	4661.36		7.05	4807.41	4711.07	4771.95	4864.04	4781.39	4888.29	4850.34	4886.24	4735.5	4776.46	4764.16	4636.33		7.05	4744.76	4763.81	4911.82	4873.89	4681.46	4698.5	4767.9
7.755	4950.58	4879.72	4605.25	4875.08	4741.82	4748.76	4681.82	4704.7	4700.88	4865.3	4849.95	4773.3		7.755	4898.79	4728.92	4840.02	4887.47	4768.96	4819.39	4912.32	4893.73	4768	4765.84	4793.76	4661.78		7.755	4826.39	4724.43	4787.56	4868.66	4786.41	4893.84	4854.48	4883.57	4743.99	4789.84	4768.24	4647.52		7.755	4762.66	4772.85	4925.31	4891.71	4689.42	4714.39	4782.61
8.46	4951.9	4882.4	4614.76	4875.05	4745.56	4740.08	4684.96	4701.17	4701.62	4855.81	4847.25	4767.84		8.46	4895.99	4727.96	4838.19	4893.27	4781.7	4822.16	4914.93	4887.3	4763.83	4763.44	4804.15	4655.01		8.46	4819.95	4717.48	4781.67	4861.48	4783.52	4893.45	4856.78	4885.13	4749.6	4782.4	4769.68	4643.43		8.46	4767.69	4781.32	4931.71	4894.23	4701.69	4721.94	4787.86
9.165	4948.33	4877.71	4613.38	4876.95	4738.98	4748.93	4680.04	4701.84	4698.33	4861.62	4850.64	4768.53		9.165	4893.83	4722.92	4838.6	4886.69	4773.69	4822.47	4918.96	4896.04	4761.66	4759.91	4799.61	4650.78		9.165	4818.83	4716.75	4785.23	4864.55	4784.21	4891.56	4856.31	4887.75	4746.19	4778.11	4772.51	4643.34		9.165	4770.39	4789.03	4927.87	4904.4	4708.4	4723.75	4793.99
9.87	4943.85	4881.36	4619.3	4879.08	4741.55	4743.87	4685.22	4704.39	4697.51	4859.53	4852.24	4771.13		9.87	4891.18	4724.75	4838.53	4890.34	4773.39	4826.41	4910.04	4888.06	4758.31	4762.22	4802.25	4657.9		9.87	4819.4	4718.43	4780.12	4865.03	4786	4887.98	4855.83	4881.48	4744.3	4778.89	4769.18	4648.32		9.87	4773.55	4785.61	4934.83	4896.26	4702.27	4727.04	4791.07
10.575	4946.34	4879.03	4619.54	4872.35	4742.92	4742.53	4680.13	4707.19	4692.32	4861.64	4854.14	4766.87		10.575	4893.33	4723.29	4831.98	4885.31	4762.65	4811.7	4906.54	4894.47	4755.7	4764.06	4797.5	4655.34		10.575	4819.65	4721.75	4784.9	4860.88	4775.45	4893.06	4849.88	4874.15	4744.9	4779.72	4767.16	4650.1		10.575	4775.52	4785.84	4939.53	4906.16	4706.82	4737.45	4797.86
11.28	4944.64	4879.59	4623.14	4874.42	4736.55	4747.5	4681.08	4700.55	4695.24	4862.35	4853.7	4770.84		11.28	4896.05	4725.88	4829.28	4888.32	4775.07	4814.37	4914.68	4889.78	4760.63	4765.62	4803	4659.32		11.28	4813.72	4720.32	4772.06	4854.49	4771.82	4886.24	4855	4875.54	4742.44	4784.76	4764.64	4650.11		11.28	4779.04	4789.39	4933.73	4898.94	4698.57	4738.36	4795.87
11.985	4951.33	4875.2	4627.31	4878.92	4742.03	4739.75	4684.19	4703.44	4703.21	4859.5	4850.15	4774.91		11.985	4895.78	4724.07	4830.79	4881.67	4767.55	4817.76	4910.96	4886.71	4760.01	4764.02	4798.57	4659.89		11.985	4817.09	4724.09	4775.62	4859.28	4781.35	4890.36	4851	4878.43	4742	4778.83	4763.87	4644.72		11.985	4772.55	4792.13	4935.61	4903.81	4706.34	4735.86	4798.91
12.69	4946.64	4879.05	4627.19	4874.19	4737.98	4738.87	4677.86	4699.95	4694.65	4860.17	4851.82	4768.7		12.69	4892.8	4726.72	4833.88	4888.33	4772.63	4816.56	4908.18	4899.66	4753.91	4760.86	4799.12	4652.25		12.69	4815.59	4718.38	4777.21	4856.66	4780.74	4884.48	4849.2	4881.44	4747.19	4780.06	4762.56	4647.21		12.69	4775.21	4790.12	4941.54	4913.23	4707.2	4733.01	4799
13.395	4945.74	4875.92	4626.59	4872.15	4737.71	4734.1	4681.45	4700.11	4697.99	4851.11	4852.56	4767.76		13.395	4895.38	4727.64	4836.73	4890.48	4772.18	4812.32	4913.69	4891.9	4755.62	4759.18	4795.28	4657.96		13.395	4814.05	4727.01	4775.97	4854.73	4773.38	4897.57	4852.38	4887.62	4746.12	4783.62	4760.86	4644.06		13.395	4776.66	4790.46	4938.83	4908	4708.7	4743.96	4797.97
14.1	4944.72	4876.99	4631.28	4866.98	4735.94	4735.18	4682.36	4702.15	4697.51	4855.04	4848.6	4764.38		14.1	4892.49	4720.47	4828.14	4888.31	4773.47	4806.65	4910.59	4887.97	4753.16	4764.68	4802.44	4650.41		14.1	4819.86	4726.68	4776.02	4855.28	4774.5	4901.52	4851.42	4898.48	4747.87	4777.42	4765.21	4645.85		14.1	4773.71	4790.52	4934.37	4908.54	4708.34	4737.54	4802.38
14.805	4943.06	4874.65	4634.46	4872.04	4739.96	4739.37	4683.35	4701.83	4696.51	4857.57	4846.13	4769.8		14.805	4892.89	4720.04	4828.7	4883.66	4776.53	4812.9	4911.02	4887.61	4751.61	4763.5	4802.9	4658.43		14.805	4811.2	4725.05	4771.44	4848.68	4777.58	4902.5	4844.66	4899.95	4742.52	4770.78	4764.74	4644.83		14.805	4774.02	4789.37	4939.54	4905.74	4695.67	4739.92	4801.97
15.51	4949.99	4873.58	4635.54	4866.91	4739.32	4745.26	4686.21	4705.33	4697.56	4857.69	4854.38	4773.62		15.51	4885.1	4724.73	4834.54	4887.5	4777.08	4814.27	4919.92	4896.35	4757.75	4766.38	4799.79	4660.95		15.51	4812.7	4721.84	4779.12	4853.79	4768.99	4911.53	4840.79	4897.39	4742.52	4772.51	4767.63	4647.38		15.51	4774.46	4788.51	4946.04	4902.54	4708.04	4742.12	4799.48
16.215	4944.73	4873.59	4637.93	4870.85	4739.63	4738.88	4682.07	4703.77	4698.51	4855.75	4857.18	4767.49		16.215	4894.45	4725.12	4830.91	4884.25	4783.65	4815.5	4923.64	4895.41	4758.51	4761.9	4803.15	4658.57		16.215	4811.04	4724.28	4769.64	4856.09	4776.56	4923.56	4845.42	4905.49	4743.03	4775.85	4763.54	4642.56		16.215	4775.77	4786.56	4933.56	4907.42	4703.74	4742.28	4796.54
16.92	4944.75	4870.2	4641.62	4867.81	4734.86	4739.01	4681.53	4701.48	4693.82	4855.56	4844.75	4766.82		16.92	4889.87	4723.58	4829.33	4880.33	4785.12	4821.65	4927.45	4903.64	4753.74	4767.32	4806.79	4655.05		16.92	4815.06	4730.25	4770.8	4853	4775.69	4927.06	4849.07	4915.63	4746.56	4770.92	4762.63	4647.55		16.92	4778.93	4790.81	4936.62	4900.04	4698.49	4738.01	4801.91
17.625	4938.61	4870.6	4642.31	4865.39	4734.22	4734.49	4681.18	4704.52	4693.93	4866.19	4849.53	4769.33		17.625	4883.18	4725.33	4827.36	4874.66	4791.47	4816.17	4934.75	4910.37	4751.39	4764.98	4802.5	4652.05		17.625	4811.26	4727.43	4773.53	4848.74	4776.59	4926.4	4843.82	4914.66	4741.42	4775.84	4756.65	4645.49		17.625	4775.64	4787.92	4937.77	4906.07	4706.89	4745.59	4802.72
18.33	4942.91	4869.31	4645.07	4873.82	4736.72	4736.99	4678.45	4699.52	4698.33	4854.96	4850.81	4771.1		18.33	4892.25	4727.57	4823.63	4882.15	4793.22	4811.97	4946.06	4909.68	4752.13	4756.52	4803.34	4650.15		18.33	4808.36	4729.16	4775.63	4853.29	4785.8	4935.75	4841.31	4920.57	4743.81	4772.77	4764.05	4649.89		18.33	4777.67	4791.3	4941.09	4900.44	4708.35	4749.46	4806.55
19.035	4945.19	4874.45	4645.72	4871.28	4734.61	4738.3	4683.37	4702.7	4691.31	4856.23	4847.1	4769.06		19.035	4890.35	4724.69	4830.15	4880.89	4800.48	4810.46	4945.55	4922.69	4753.77	4758.52	4797.07	4657.88		19.035	4809.81	4728.98	4772.37	4854.11	4790.07	4924.37	4845.17	4927.79	4748.46	4776.25	4760.86	4654.79		19.035	4774.63	4790.43	4933.61	4911.8	4709.84	4741.35	4814.9
19.74	4942.16	4862.7	4642.82	4865.4	4734.87	4735.27	4678.5	4702.62	4692.5	4857.23	4849.64	4771.01		19.74	4892.23	4718.66	4825.55	4877.72	4807.77	4809.2	4948.33	4929.18	4750.86	4765.99	4800.81	4652.29		19.74	4811.2	4728.49	4768.54	4856.11	4796.03	4919	4848.71	4926.56	4745.22	4773.42	4760.08	4658.61		19.74	4776.66	4789.72	4932.06	4905.6	4719.98	4750.99	4812.24
20.445	4945.44	4869.04	4650.63	4867.75	4731.24	4731.56	4679.45	4702.59	4693.86	4855.91	4844.38	4771.73		20.445	4888.17	4725.41	4826.55	4882.57	4812.52	4812.8	4949.03	4936.15	4757.63	4763.43	4798.98	4658.26		20.445	4808.14	4731.01	4773.28	4854.54	4803.85	4903.33	4845.62	4926.16	4745.62	4773.6	4760.45	4667.68		20.445	4779.31	4790.34	4941.6	4912.04	4727.12	4750.48	4826.74
21.15	4941.92	4869.47	4651.09	4865.97	4732.31	4729.88	4679.51	4703.62	4692.32	4853.79	4849.96	4765.75		21.15	4888.99	4722.67	4825.81	4885.56	4819.95	4806.94	4959.16	4943.13	4753.91	4762.96	4800.37	4653.65		21.15	4812.37	4729.64	4773.74	4848.21	4805.99	4899.72	4850.64	4924.07	4743.07	4775.29	4767.5	4703.82		21.15	4777.13	4790.99	4936.96	4904.51	4729.92	4745.67	4822.82
21.855	4936.12	4870.33	4650.92	4864.11	4736.57	4736.85	4674.97	4698.51	4699.83	4854.35	4848.89	4768.71		21.855	4885.86	4724.12	4829.83	4879.59	4824.39	4818.89	4974.43	4960.81	4752.94	4765.81	4801.33	4654.48		21.855	4811.37	4730.81	4767.49	4849.01	4808.5	4892.69	4844.17	4917.8	4747.87	4775.58	4764.03	4765.62		21.855	4778.17	4796.56	4943.99	4908.03	4745.49	4754.24	4833.15
22.56	4944.8	4867.54	4652.23	4869.25	4730.2	4734.72	4677.31	4703.51	4691.99	4856.65	4849.26	4769.53		22.56	4890.78	4726.72	4825.68	4880.44	4830.69	4809.06	4977.46	4963.84	4753.45	4760.16	4804.23	4655.57		22.56	4811.32	4729.13	4773.46	4848.11	4808.77	4886.62	4849.05	4921.05	4747.23	4771.55	4768.05	4832.76		22.56	4775.73	4792.58	4935.59	4909.01	4758.05	4753.66	4837.21
23.265	4943.19	4869.34	4652.75	4869.04	4736.2	4735.5	4680.08	4699.77	4693.75	4856.34	4850.86	4768.11		23.265	4882.63	4722.8	4821.97	4882.35	4834.78	4809.2	4982.43	4971.81	4749.15	4759.33	4804.36	4656.74		23.265	4810.23	4727.16	4770.86	4846.88	4812.1	4889.17	4848.64	4907.64	4749.92	4774.18	4761.74	4917.89		23.265	4780.14	4793.3	4940	4904.32	4767.45	4758.65	4833.48
23.97	4941.71	4859.08	4655.53	4860.48	4728.8	4735.14	4672.48	4704.83	4694.72	4850.7	4848.99	4772.86		23.97	4880.18	4721.23	4829.26	4883.57	4842.26	4808	4989.72	4978.29	4747.22	4758.62	4803.94	4660.21		23.97	4811.99	4729.64	4770.79	4847.9	4806.17	4883.7	4845.39	4904.01	4747.71	4775.74	4768.2	5006.29		23.97	4775.15	4797.1	4929.56	4906.99	4784.69	4763.23	4840.17
24.675	4945.8	4866.7	4661.52	4864.34	4732.63	4736.08	4682.33	4703.79	4696.43	4853.6	4846.38	4768.75		24.675	4885.57	4720.84	4826.43	4885.39	4848.66	4810.44	4995.79	4979.82	4755.77	4759.38	4800.14	4656.67		24.675	4811.35	4732.29	4771.82	4848.57	4800.1	4875.81	4854.04	4894.83	4745.55	4769.76	4765.48	5100.64		24.675	4778.21	4794.41	4930.3	4908.84	4811.84	4768.43	4828.8
25.38	4940.28	4867.88	4661.47	4869.19	4730.49	4733.9	4682.58	4703.06	4692.58	4855.54	4845.29	4768.64		25.38	4885.25	4724.53	4823.2	4884.36	4857.93	4807.38	5000.38	4974.58	4751.94	4758.55	4802.69	4654.98		25.38	4808.95	4730.03	4770.53	4851.31	4795.3	4883.73	4851.56	4885.08	4746.45	4770.14	4764.61	5200.58		25.38	4776.63	4792	4941.89	4904.97	4831.24	4771.22	4819.28
26.085	4938.67	4862.73	4656.84	4866.31	4730.74	4737.9	4675.79	4701.98	4698.71	4855.5	4846.87	4772.27		26.085	4883.35	4719.61	4823.02	4877.71	4852.95	4804.1	4997.55	4967.37	4752.07	4757.58	4801.62	4659.28		26.085	4809.44	4728.99	4771.53	4849.46	4776.78	4879.74	4850.74	4884.23	4750.65	4770.42	4756.79	5314.6		26.085	4781.43	4791.88	4944.24	4905.18	4852.45	4771.2	4810.64
26.79	4942.18	4861.55	4657.17	4865.55	4735.97	4730.43	4680.87	4697.83	4695.59	4846.17	4848.62	4766.06		26.79	4884.48	4724.28	4820.27	4882.31	4858.63	4799.85	4998.53	4961.13	4752.85	4762.04	4802	4658.75		26.79	4805.27	4731.49	4769.12	4846.58	4766.09	4882.98	4856.4	4879.09	4748.34	4770.32	4760.63	5434.18		26.79	4776.49	4790.09	4937.18	4908.16	4869.96	4773.21	4791.87
27.495	4940.63	4866.6	4658.41	4864.64	4729.86	4730.63	4669.58	4701.94	4693.39	4851.03	4844.98	4770.35		27.495	4887.65	4723.25	4820.49	4881.95	4862.83	4811.08	4988.95	4956.32	4748.35	4757.35	4808.49	4653.53		27.495	4809.29	4727.39	4771.91	4850.57	4765.32	4879.79	4861.93	4873.68	4749.84	4766.82	4760.27	5555.45		27.495	4776.97	4796.69	4938.87	4909.96	4884.77	4764.37	4775.96
28.2	4941.73	4862.83	4663.26	4867.34	4732.84	4727.42	4673.62	4698.07	4693.46	4853.64	4847.48	4767.47		28.2	4884.04	4720.03	4822.12	4878.94	4863.05	4805.85	4987.9	4949.67	4750.33	4758.62	4801.85	4654.39		28.2	4802.35	4731.87	4769.29	4845.13	4774.16	4881.66	4864	4876.47	4745.63	4769.14	4759.44	5662.29		28.2	4778.48	4797.11	4936	4912.8	4900.02	4763.16	4766.41
28.905	4940.45	4857.96	4665.92	4867.91	4730.45	4733.32	4675.26	4701.18	4696.4	4851.61	4845.9	4768.57		28.905	4884.83	4720.59	4819.75	4877.32	4855.01	4807.51	4979.85	4944.89	4751.41	4754.26	4804.51	4657.75		28.905	4805.19	4726.13	4763.27	4845.68	4759.08	4882.9	4864.06	4872.39	4748.71	4770.85	4761.61	5766.08		28.905	4776.31	4791.22	4942.16	4905.33	4914.27	4760.28	4761.65
29.61	4935.48	4858.53	4664.6	4866.08	4728.46	4732.02	4673.37	4699.84	4691.77	4850.93	4847.52	4767.05		29.61	4887.75	4719.84	4822.88	4877.77	4852.3	4809.71	4975.51	4939.31	4751.59	4753.02	4806.09	4652.33		29.61	4807.19	4732.42	4764.45	4845.31	4768.9	4886.19	4869.04	4880.48	4749.79	4776.39	4763.09	5888.92		29.61	4781.03	4799.66	4939.03	4910.44	4950.53	4758.32	4748.75
30.315	4941.07	4859.97	4666.88	4863.82	4736.1	4738.36	4676.29	4703.93	4693.65	4855.83	4847.65	4765.06		30.315	4878.97	4721.81	4816.62	4874.92	4854.08	4803.9	4966.86	4938.8	4746.4	4756.72	4798.98	4655.64		30.315	4809.92	4733.55	4765.08	4845.36	4765.27	4877.23	4866.42	4875.86	4750.18	4793.14	4759.37	6014.64		30.315	4779.14	4798.98	4940.46	4911.81	4990.11	4758.01	4738.76
31.02	4941.29	4860.11	4664.72	4862.08	4731.54	4732.3	4671.65	4703.15	4688.89	4856.44	4841.24	4763.84		31.02	4883.63	4720.42	4821.28	4878.66	4848.74	4805.96	4964.27	4930.91	4747.76	4760.04	4805.15	4653.22		31.02	4805.11	4728.04	4760.45	4844.46	4763.08	4873.24	4868.1	4875.48	4748.26	4814.38	4760.04	6132.97		31.02	4779.63	4793.95	4944.7	4912.51	5037.45	4752.78	4735.33
31.725	4937.3	4858.29	4669.04	4862.1	4731.94	4734.06	4671.99	4702.58	4688.51	4854.48	4847.54	4762.52		31.725	4878.5	4720.86	4816.24	4882.41	4844.4	4797.53	4956.43	4939.04	4753.15	4760.97	4800.36	4650.36		31.725	4807.06	4728	4761.99	4843.56	4766.36	4882.95	4867.77	4874.85	4747.4	4877.78	4755.27	6267.47		31.725	4779.78	4799.73	4945.41	4908.94	5084.22	4754.64	4720.38
32.43	4939.6	4860.36	4663.87	4861.56	4727.72	4724.55	4674.18	4701.07	4691.77	4846.35	4842.64	4766.88		32.43	4883.29	4712.76	4819.02	4880.17	4837.32	4802.89	4954.48	4931.7	4750.16	4753.93	4800.22	4650.36		32.43	4808.66	4730.66	4765.57	4843.04	4762.35	4881.41	4865.64	4876.03	4748.09	4971.34	4760.53	6409.14		32.43	4780.18	4797.55	4947.17	4912.41	5133.25	4743.27	4722.8
33.135	4940.75	4854.53	4663.32	4864.08	4729.61	4728.88	4671.24	4695.56	4691.1	4849.3	4842	4763.49		33.135	4877.18	4718.84	4815.13	4880.19	4831.68	4807.52	4953.85	4933.68	4753.26	4760.36	4805.95	4652.39		33.135	4803.31	4730.52	4766.47	4848	4765.97	4881.35	4870.17	4877.24	4750.44	5090.65	4760.78	6524.47		33.135	4785.85	4794.63	4940.85	4916.28	5199.06	4734.85	4716.72
33.84	4939.06	4853.47	4669.7	4864.79	4731.42	4730.97	4669.16	4696.83	4689.32	4845.95	4844.8	4762.9		33.84	4885.53	4721.52	4823.37	4871.5	4827.67	4808.3	4951.37	4930.81	4747.05	4755.96	4802.87	4654.26		33.84	4801.94	4732	4763.91	4845.03	4757.41	4883.14	4872.75	4878.49	4745.7	5199.43	4763.19	6629.71		33.84	4784.63	4797.6	4939.43	4912.34	5245.27	4728.26	4712.66
34.545	4936.08	4859.2	4668.62	4858.42	4730.67	4731.71	4669.42	4700.69	4691.12	4846.73	4839.71	4762.95		34.545	4880.59	4721.35	4827.21	4874.42	4822.26	4798.4	4953.79	4937.73	4748.6	4757.82	4801.53	4653.65		34.545	4807.88	4731.02	4766.93	4847.61	4757.63	4882.98	4864.53	4870.99	4745.43	5335.99	4758.65	6722.05		34.545	4782.12	4798.08	4945.36	4909.07	5309.36	4724.78	4706.23
35.25	4936.6	4860.31	4666.92	4860.88	4726.51	4722.18	4668.74	4701.8	4687.33	4848.19	4843.24	4760.37		35.25	4880.95	4715.51	4824.14	4875.79	4830.23	4801.23	4955.72	4929.94	4750.13	4752.33	4802.2	4652.76		35.25	4805.09	4729.95	4761.44	4840.6	4769.81	4881.55	4868.61	4878.03	4753.74	5463.03	4759.38	6794.46		35.25	4784.67	4799.93	4941.33	4906.41	5364.31	4728.3	4701.53
35.955	4933.91	4858.78	4667.15	4862.56	4736.48	4723.77	4673.24	4705.92	4688.9	4848.93	4844.64	4760.57		35.955	4880.65	4717.87	4829.81	4872.79	4831.88	4794.71	4947.61	4936.09	4745.61	4753.01	4799.43	4651.83		35.955	4803.2	4731.17	4767.24	4837.84	4766.56	4886.76	4869.27	4870.13	4746.89	5606.61	4757.52	6859.94		35.955	4782.69	4797.34	4945.62	4902.22	5414.32	4726.23	4701
36.66	4935.87	4854.65	4667.94	4861.82	4724.57	4729.28	4667.29	4706.14	4690.57	4842.44	4843.37	4762.9		36.66	4873.63	4713.17	4825.79	4865.64	4826.14	4805.66	4955.27	4933.88	4745.59	4750.84	4803.18	4653.26		36.66	4804.86	4733.37	4764.39	4842.78	4769.34	4884.92	4858.66	4866.73	4752.91	5739.76	4757.26	6924.39		36.66	4786.94	4799.59	4942.88	4917.38	5484.77	4739.26	4698.46
37.365	4928.18	4859.77	4674.22	4855.4	4725.81	4728.16	4671.09	4706.76	4690.04	4847.47	4842.18	4765.1		37.365	4874.31	4713.2	4830.57	4872.2	4830.06	4801.37	4952.29	4931.93	4743.63	4749.35	4799.6	4646.97		37.365	4803.33	4731.36	4761.6	4841.7	4762.8	4882.47	4845.3	4873.58	4750.24	5893.22	4756.75	6981.92		37.365	4787.09	4801.07	4945.02	4915.87	5547.91	4745.56	4703.56
38.07	4934.74	4851.38	4665.64	4857.09	4733.21	4726.19	4673.4	4707.99	4686.5	4842.34	4846.65	4759.65		38.07	4871.9	4715.01	4829.73	4867.97	4829.14	4800.59	4951.56	4935.15	4746.26	4749.62	4805.14	4642.73		38.07	4802.01	4729.01	4758.53	4836.67	4762.75	4886.05	4847.45	4876.09	4755.35	6008.22	4752.59	7027.75		38.07	4782.54	4797.96	4950.07	4915.51	5610.12	4750.88	4698.7
38.775	4932.97	4852.27	4668.53	4860.4	4728.95	4727.24	4670.41	4713.93	4686.7	4846.16	4854.09	4763.44		38.775	4870.93	4716.72	4840.19	4869.16	4824.86	4803.66	4952.95	4935.69	4747.07	4754.18	4797.37	4650.48		38.775	4801.68	4728.61	4760.66	4835.08	4765.5	4886.55	4840.75	4882.66	4747.29	6134.91	4757.63	7067.28		38.775	4787.09	4799.94	4949.19	4913.4	5667.23	4770.96	4697.87
39.48	4934.68	4852.43	4667.51	4854.75	4730.31	4728.23	4678.69	4731.08	4686.95	4850.15	4861.86	4761.72		39.48	4873.89	4720.13	4842.87	4873.4	4830.14	4798.44	4953.14	4938.59	4740.68	4746.06	4796.39	4646.77		39.48	4800.4	4728.42	4753.32	4839.46	4770.44	4882.65	4836.2	4888.38	4744.28	6269.43	4756.07	7108.88		39.48	4785.87	4804.49	4947.91	4915.96	5724.66	4795.36	4694.91
40.185	4933.32	4848.06	4668.79	4853.71	4739.22	4730.73	4681.22	4737.35	4683.37	4850	4882.72	4761.39		40.185	4869.32	4715.71	4840.69	4863.93	4821.76	4794.68	4952.59	4934.63	4747.98	4751.09	4794.25	4645.92		40.185	4798.13	4728.41	4763.44	4836.78	4767.87	4890.18	4836.81	4883.57	4746.68	6415.75	4750.58	7146.92		40.185	4784.92	4798.72	4952.29	4914.72	5781.93	4823.9	4695.09
40.89	4928.73	4852.17	4674.93	4855.64	4737.6	4734.74	4684.32	4739.3	4690.92	4844.39	4918.27	4769.38		40.89	4874.05	4718.76	4840.97	4864.23	4822.14	4791.4	4954.7	4936.44	4744.59	4748.66	4795.93	4645.14		40.89	4798.75	4732.72	4759.72	4833.16	4768.32	4887.46	4838.45	4888.73	4749.55	6559.24	4751.55	7175.75		40.89	4785.45	4801.95	4949.01	4915.06	5832.97	4858.03	4697.11
41.595	4932.66	4847.53	4672.09	4859.95	4740.72	4727.03	4695.3	4754.56	4683.4	4844.82	4972.42	4764.51		41.595	4875.11	4712.7	4845.96	4863.66	4823.66	4790.71	4952.85	4932.18	4744.84	4746.44	4794.26	4641.43		41.595	4804.2	4728.35	4758.67	4837.76	4773.13	4892.14	4843.66	4887.89	4743.71	6686.26	4750.82	7203.83		41.595	4786.55	4797.22	4949.06	4910.45	5887.98	4891.44	4698.07
42.3	4936.34	4846.18	4669.92	4857.02	4747.58	4737.21	4695.7	4753.08	4684.68	4838.26	5015.58	4767.39		42.3	4873.88	4712.42	4848.95	4865.13	4828.97	4794.07	4954.28	4932.63	4742.77	4743.56	4792.62	4645.55		42.3	4796.7	4731.9	4756.42	4837.98	4769.9	4891.54	4838.7	4884.02	4745.16	6816.61	4750.32	7231.75		42.3	4788.96	4808.28	4953.37	4919.07	5946.53	4938.26	4697.31
43.005	4932.68	4850.39	4675.83	4855.43	4749.47	4739.91	4700.03	4756.67	4683.64	4829.41	5071.86	4764.39		43.005	4872.59	4715.11	4847.46	4869	4830.47	4795.37	4954.33	4933.01	4739.05	4747.43	4794.12	4640.52		43.005	4800.74	4736.49	4757.81	4840.43	4776.82	4897.54	4838.19	4884.74	4741.25	6909.89	4749.7	7259.42		43.005	4788.11	4801.34	4946.24	4910.39	5990.44	4989.79	4699.03
43.71	4933.42	4844.91	4668.59	4854.16	4759.77	4744.96	4707.92	4761.94	4683.41	4833.28	5122.23	4760.44		43.71	4866.16	4716.73	4851.37	4863.19	4828.26	4793.53	4950.19	4937.44	4742.73	4745.63	4791.67	4643.26		43.71	4799.12	4731.55	4761.25	4841.53	4769.62	4893.5	4836.83	4890.01	4745.19	7000.41	4749.13	7286.37		43.71	4787.83	4806.75	4951.02	4916.12	6051.85	5052	4699.62
44.415	4932.07	4844.88	4673.6	4854.98	4765.24	4754.9	4713.3	4767.22	4684.26	4842.1	5179.56	4765.84		44.415	4870.62	4716.93	4856.7	4865.5	4831.1	4793.91	4954.19	4934.4	4736.4	4741.25	4787.5	4642.09		44.415	4801.24	4729.51	4762.5	4843.13	4770.73	4891.37	4834.95	4883.48	4741.44	7065.38	4746.61	7309.69		44.415	4783.16	4805.32	4950.47	4916.93	6089.61	5117.4	4700.58
45.12	4934.88	4847.92	4670.83	4856.41	4773.19	4755.09	4713.9	4764.44	4679.05	4836.56	5245.83	4765.1		45.12	4867.67	4712.29	4861.48	4866.1	4831.26	4793.6	4957.34	4939.23	4737.25	4744.39	4788.65	4645.89		45.12	4798.67	4726.08	4761.1	4835.33	4776.51	4894.02	4837.93	4888.69	4744.82	7131.98	4744.35	7325.48		45.12	4791.82	4808.12	4949.64	4919.32	6148.95	5195.54	4693.4
45.825	4929.75	4848.71	4669.73	4854.46	4779.21	4759.86	4721.55	4770.88	4681.2	4833.45	5320.99	4763.39		45.825	4871.67	4716.51	4860.29	4870.57	4831.43	4798.43	4955.19	4938.92	4740.33	4750.33	4791.94	4648.31		45.825	4803.45	4735.39	4765.34	4836.09	4771.77	4897.46	4834.73	4884.33	4742.75	7188.13	4746.79	7343.56		45.825	4789.44	4804.33	4957.51	4925.27	6190.32	5273.1	4695.06
46.53	4933.98	4851.32	4673.35	4854.04	4787.18	4768.47	4727.85	4773.34	4684.74	4832.33	5400.16	4764.03		46.53	4875.9	4717.4	4858.35	4869.76	4832.24	4796.36	4955.91	4932.44	4739.6	4744.97	4794.9	4643.74		46.53	4799	4734.42	4766.02	4833.87	4769.21	4897.05	4839.55	4887.42	4743.61	7237.96	4744.56	7373.16		46.53	4787.51	4810.12	4954.28	4922.14	6226.63	5352.79	4697.11
47.235	4931.49	4846.64	4676.51	4857.41	4796.62	4773.35	4735.73	4772.93	4680.22	4837.24	5486.68	4764.2		47.235	4874.29	4721.26	4868.98	4867.85	4834.33	4794.12	4957.97	4934.82	4739.75	4747.15	4787.6	4646.45		47.235	4800.38	4741.64	4763.46	4835.32	4781.6	4896.61	4834.87	4893.86	4741.12	7289.26	4745.87	7389.06		47.235	4791.23	4811.17	4954.8	4923.65	6264.72	5423.64	4698.97
47.94	4934.13	4850.18	4671.66	4854.36	4793.47	4783.21	4728.54	4777.23	4684.76	4838.08	5576.31	4768.05		47.94	4869.58	4720.06	4868.66	4864.47	4828.86	4799.06	4955.37	4939.71	4734.14	4747.76	4783.12	4646.25		47.94	4805.96	4735.51	4760.27	4839.15	4775.35	4895.47	4842.23	4886.74	4738.56	7322.46	4746.01	7401.65		47.94	4796.96	4812.46	4961.42	4927.52	6302.2	5509.54	4692.76
48.645	4933.23	4845.56	4675.31	4857.3	4794.12	4793.03	4738.5	4779.43	4681.95	4842.61	5669.31	4771.93		48.645	4874	4715.84	4872	4872.87	4831.88	4803.78	4958.15	4936.08	4733.8	4743.58	4784.22	4645.07		48.645	4804.91	4732	4758.69	4843.25	4786.03	4901.08	4841.45	4888.25	4746.27	7365.85	4746.22	7423.63		48.645	4791.84	4812.04	4963.71	4925.61	6335.17	5597.76	4696.17
49.35	4933.65	4844.27	4676.84	4855.23	4807.51	4790.93	4738.61	4785.03	4688.43	4842.63	5760.39	4768.2		49.35	4870.38	4714.04	4868.17	4869.37	4833.66	4809.7	4954.54	4938.78	4733.57	4744.6	4790.27	4644.94		49.35	4803.54	4736.23	4759.49	4839.09	4772.55	4895.3	4838.56	4887.72	4739.71	7409.73	4747.6	7427.32		49.35	4794.54	4818.09	4966.38	4920.15	6364.98	5674.65	4698.83
50.055	4933.07	4847.45	4674.24	4859.48	4801.46	4798.69	4740.15	4785.59	4682.79	4835.92	5854.62	4769.18		50.055	4874.66	4718.67	4875.1	4874.93	4830.17	4818.25	4959.48	4941.37	4736.16	4748.46	4792.31	4653.59		50.055	4803.98	4736.26	4760.45	4836.82	4781.23	4902.86	4840.8	4889.77	4747.79	7430.72	4743.84	7436.64		50.055	4795.76	4814.01	4965.2	4928.42	6409.77	5754.4	4697.38
50.76	4933.33	4849.86	4676.5	4858.94	4808.21	4799.99	4747.27	4787.56	4686.25	4839.37	5943.89	4766.72		50.76	4869.27	4718.4	4867.8	4870.18	4829.32	4823.83	4957.82	4937.44	4735.32	4743.95	4782.55	4650.14		50.76	4800.36	4743.72	4761.37	4836.36	4778.65	4899.77	4843.66	4888.48	4744.98	7448.46	4745.24	7451.77		50.76	4795.7	4811.37	4963.41	4933.19	6434	5834.37	4704.08
51.465	4933.51	4847.76	4678.99	4850.3	4802.64	4803.05	4740.21	4787.94	4685.29	4839.42	6044.39	4768.09		51.465	4871.76	4714.36	4876.92	4870.51	4835.72	4829.01	4959.69	4940.16	4734.36	4742.27	4785.39	4643.96		51.465	4801.47	4738.33	4760.55	4839.55	4773.23	4896.43	4839.72	4891.33	4741.38	7470.69	4748.02	7468.01		51.465	4796.47	4820.02	4967.04	4929.8	6460.28	5889.54	4703.25
52.17	4932.85	4847.19	4673.49	4857.61	4801.41	4795.36	4747.36	4789.01	4683.84	4835.29	6125.76	4766.32		52.17	4869.91	4716.96	4874.67	4875.39	4836.99	4833.86	4959.67	4938.01	4732.97	4753.03	4785.8	4644.42		52.17	4800	4739.32	4762.35	4835.22	4779.32	4902.98	4842.46	4891.14	4738.24	7506.64	4747.15	7472.09		52.17	4796.41	4819.69	4959.35	4925.57	6478.84	5961.54	4702.32
52.875	4936.02	4843.81	4675.94	4857.05	4805.96	4802.36	4753.84	4790.7	4685.3	4833.35	6219.53	4774.59		52.875	4872.67	4710.87	4873.5	4867.04	4834.23	4841.15	4960.89	4936.82	4739.85	4748.61	4782.86	4644.97		52.875	4800.52	4738.06	4762.63	4828.6	4773.78	4898.75	4836.1	4889.99	4742.06	7526.93	4768.53	7488.43		52.875	4798.27	4819.35	4962.62	4936.75	6510.35	6022.47	4706.76
53.58	4933.96	4849.47	4677.59	4854.23	4800.42	4809.55	4745.86	4787.12	4684.84	4839.5	6307.86	4770.51		53.58	4872.56	4711.22	4879.06	4867.24	4830.71	4848.18	4955.95	4942.84	4732.92	4746.64	4787.06	4654.54		53.58	4803.47	4739.56	4760.41	4833.69	4770.42	4904.24	4843.73	4894.32	4742.69	7547.32	4805.11	7491.94		53.58	4802.36	4821.6	4969.93	4928.59	6537.33	6078.39	4707.63
54.285	4933.44	4846.24	4674.93	4857.01	4811.57	4814.27	4747.72	4794.01	4683.14	4836.48	6393.99	4772.22		54.285	4873.49	4715.95	4872.55	4869.38	4841.04	4858.95	4957.44	4940.89	4737.78	4746.06	4790.04	4643.81		54.285	4803.07	4739.56	4758.64	4837.39	4777.02	4906.38	4840.71	4897.34	4746.29	7560.82	4865.73	7510.4		54.285	4804.22	4820.91	4970.83	4934.13	6555.09	6133.78	4716.65
54.99	4932.98	4848.43	4680.64	4855.57	4812.25	4814.63	4748.77	4788.9	4686.85	4837.81	6483.13	4769.44		54.99	4870.12	4712.67	4871.74	4868.77	4835.88	4860.91	4958.62	4945.74	4736.62	4747.56	4786.77	4645.65		54.99	4805.16	4736.42	4762.79	4840.14	4773.27	4898.81	4848.8	4889.94	4744.24	7581.03	4958.78	7518.99		54.99	4801.44	4820.31	4974.05	4936.46	6573.49	6180.14	4726.93
55.695	4933.65	4848.79	4676.12	4856.67	4813.12	4807.92	4748	4792.08	4682	4842.12	6561.48	4765.3		55.695	4870.24	4714.19	4873.15	4865.15	4836.19	4877.55	4958.8	4937.6	4736.77	4745.66	4788.53	4653.1		55.695	4806.28	4743.78	4760.64	4843.73	4779.6	4899.42	4843.86	4890.38	4741.75	7603.92	5099.48	7525.31		55.695	4806.14	4827.85	4982.35	4940.62	6600.44	6225.51	4739.06
56.4	4939.12	4851.95	4680.58	4859.74	4815.77	4808.58	4747.82	4791.74	4688.49	4833.64	6649.17	4767.1		56.4	4871.29	4713.32	4878.94	4873.95	4840.67	4876.01	4962.35	4938.19	4733.55	4750.25	4789.4	4649.29		56.4	4803.28	4742.17	4764.97	4838.63	4783.38	4899.37	4846.36	4901.88	4747.59	7618.5	5258.16	7531.93		56.4	4805.35	4828.85	4974.94	4936.26	6607.46	6269.33	4747.55
57.105	4935.76	4845.18	4677.59	4859.47	4809.13	4814.18	4752.47	4788.16	4684.89	4834.01	6721.04	4768.21		57.105	4867.12	4718.13	4875.64	4871.95	4838.93	4885.01	4957.17	4941.91	4743.49	4746.94	4782.53	4651.5		57.105	4807.17	4742.27	4762.1	4840.82	4775	4899.98	4845.86	4892.84	4746.02	7630.04	5451.98	7546.35		57.105	4810.98	4832.13	4973.47	4937.48	6626.32	6303.19	4765.75
57.81	4937.13	4846.85	4677.27	4854.9	4815	4812.2	4756.12	4796.31	4688.12	4835.91	6799.24	4773.86		57.81	4868.91	4716.89	4877.01	4870.76	4844.61	4889.55	4961.91	4939.5	4738.55	4746.07	4792.07	4651.35		57.81	4803	4739.35	4760.66	4839.28	4774.05	4907.7	4847.09	4894.55	4747.71	7648.33	5691.03	7550.75		57.81	4808.49	4824.1	4979.51	4941.13	6645.39	6335.7	4792.95
58.515	4932.78	4848.43	4678.52	4861.42	4811.26	4816.7	4753.36	4797.15	4690.97	4838.59	6873.98	4772.61		58.515	4872.1	4712.1	4879.24	4866.75	4836.67	4897.02	4956.08	4944.03	4739.02	4750.93	4789.9	4649.18		58.515	4806.76	4741.34	4761.21	4838.06	4782.14	4895.89	4850.86	4894.68	4747.3	7656.71	5928.92	7563.03		58.515	4812.14	4835.57	4987.06	4945.2	6646.03	6374.77	4820.93
59.22	4928.84	4845.84	4677.6	4855.69	4814.31	4821.45	4755.27	4792.93	4686.22	4843.1	6942.94	4776.23		59.22	4871.73	4719.47	4883.5	4870.23	4841.68	4894.93	4963.6	4942.22	4736.02	4750.41	4797.73	4652.35		59.22	4809.04	4740.86	4764.16	4840.88	4784.14	4901.71	4848.29	4897.06	4751.14	7682.44	6145.51	7568.61		59.22	4815.42	4834.43	4984.27	4948.32	6667.59	6404.69	4852.41
59.925	4934.69	4846.39	4674.42	4856.55	4812.49	4817.84	4753.67	4795.07	4690.35	4845	7015.57	4774.26		59.925	4873.67	4719.94	4879.5	4871.39	4844.04	4894.12	4960.59	4944.37	4737.71	4747.29	4792.4	4654.58		59.925	4808.45	4741.48	4766.58	4839.97	4785.6	4898.86	4850.91	4899.69	4750.43	7681.11	6313.35	7578.5		59.925	4817.89	4838.58	4982.29	4948.55	6686.51	6429.07	4889.16
60.63	4934.02	4845.29	4674.5	4861.18	4812.9	4814.88	4750.42	4793.58	4690.01	4841.21	7073.56	4769.42		60.63	4874.55	4721.89	4878.48	4871.49	4847.14	4890.89	4963.3	4943.39	4738.95	4746.41	4796.08	4651.99		60.63	4800.55	4743.85	4763.13	4835.87	4781.26	4897.96	4848.62	4894.79	4752.89	7699.43	6463.18	7590.12		60.63	4813.79	4835.02	4989.06	4949.07	6697.61	6462.07	4936.06
61.335	4938.91	4846.58	4679.17	4855.41	4821.6	4818.27	4756.83	4796.69	4690.73	4842.57	7138.62	4771.77		61.335	4867.52	4721.46	4876.89	4869.92	4836.55	4879.43	4964.95	4945.37	4740.37	4744.5	4791.68	4646.35		61.335	4803.65	4745.94	4764.98	4843.63	4786.03	4899.61	4850.41	4895.47	4749.65	7709.02	6590.81	7578.74		61.335	4819.94	4835.33	4980.68	4957.16	6703.42	6480.68	4987.6
62.04	4936.33	4844.91	4679.73	4860.42	4816.19	4820.7	4755.54	4794.42	4687.27	4839.68	7192.28	4774.03		62.04	4864.72	4716.8	4877.46	4873.2	4844.1	4868.64	4962.17	4943.35	4740.12	4750.82	4792.23	4649.49		62.04	4806.89	4743.28	4767.63	4837.03	4776.52	4903	4851.82	4893.19	4751.23	7719.6	6705.48	7586.16		62.04	4829.26	4846.42	4988.8	4958.76	6719.86	6509.43	5049.36
62.745	4938	4843.25	4673.99	4856.72	4815.31	4813.44	4750.96	4798.04	4683.63	4840.54	7244.99	4769.29		62.745	4869.45	4720.21	4880.8	4869.58	4844.71	4864.76	4960.14	4942.84	4739.15	4750.5	4790.75	4655.61		62.745	4805.81	4745.34	4767.24	4842.93	4783	4905.02	4851.12	4899.86	4754.65	7715.02	6814.07	7595.03		62.745	4823.56	4845.14	4987.96	4958.77	6716.74	6530.01	5113.24
63.45	4937.08	4847.88	4679.14	4859.12	4818.09	4816.03	4752.22	4793.14	4688.06	4834.8	7291.72	4771.95		63.45	4873.46	4719.6	4885.66	4874.92	4843.45	4861.2	4968.89	4945.31	4739.87	4750.98	4798.51	4655.61		63.45	4806.73	4745.51	4765.95	4841.71	4776.99	4908	4850.67	4898.94	4747.42	7733.9	6906.28	7600.69		63.45	4826.26	4844.86	4992.87	4970.09	6736.7	6546.87	5180.27
64.155	4930.65	4844.41	4678.38	4858.38	4820.22	4820.75	4757.91	4797.99	4690.37	4834.33	7344.38	4780.52		64.155	4872.5	4722.63	4885.54	4869.34	4841.13	4855.28	4967.08	4940.91	4742.9	4755.67	4795.3	4652.3		64.155	4804.41	4747.53	4764.76	4838.43	4784.46	4905.76	4852.9	4900.27	4754.73	7747.65	6986.81	7603.48		64.155	4828.1	4842.08	4994.27	4970.02	6755.58	6572.53	5254.05
64.86	4934.91	4842.76	4680.49	4856.48	4821.92	4820.28	4758.16	4796.69	4692.8	4838.67	7399.65	4773.11		64.86	4871.92	4716.63	4877.48	4868.47	4841.27	4857.81	4962.61	4946.92	4734.5	4750.6	4793.68	4650.62		64.86	4805.49	4743.44	4767.41	4843.43	4778.14	4897.93	4853.51	4894.92	4751.54	7741.21	7061.39	7615.47		64.86	4829.35	4851.77	4999.65	4981.75	6754.23	6580.15	5328.28
65.565	4935	4851.48	4682.2	4858.62	4823.04	4828.37	4754.27	4797.66	4691.26	4835.86	7439.55	4768.86		65.565	4868.24	4717.45	4880.33	4871.41	4843.35	4855.71	4969.45	4946.06	4740.18	4751.07	4795.27	4645.68		65.565	4813.35	4745.51	4769.7	4844.02	4778.97	4903.45	4852.17	4896.57	4758.26	7752.75	7119.83	7621.09		65.565	4835.1	4857.48	4998.34	4984.65	6771.19	6611.96	5404.77
66.27	4939.63	4844.98	4681.72	4856.2	4824.13	4823.04	4756.63	4795.35	4686.97	4835.76	7477.77	4770.02		66.27	4867.63	4716.1	4879.75	4869.08	4850.23	4860	4965.45	4948.9	4737.1	4752.94	4802.12	4652.66		66.27	4814.13	4746.67	4769.8	4849.98	4776.04	4908.56	4851.75	4903.05	4754.45	7778.19	7176.56	7623.6		66.27	4835.63	4854.35	5003.29	4996.05	6776.39	6626.32	5480.18
66.975	4933.98	4842.7	4678.06	4859.33	4822.13	4817.74	4756.51	4797.14	4685.83	4834.6	7520.47	4776.13		66.975	4869.38	4721.5	4879.66	4876.24	4850.88	4859.84	4967.86	4950.77	4739.58	4750.36	4800.77	4655.25		66.975	4808.43	4744.14	4779.11	4840.49	4787.4	4900.75	4855.65	4897.64	4755.68	7777.99	7227.34	7627.69		66.975	4839.01	4861.94	5013.09	5004.09	6780.24	6639.98	5552.53
67.68	4942.24	4842.06	4680.17	4859.68	4812.11	4815.69	4753.74	4795.19	4689.53	4832.52	7548.57	4775.21		67.68	4871.04	4718.07	4878.36	4871.14	4851.29	4850.65	4965.35	4946.57	4739.07	4753.62	4796.06	4654.98		67.68	4813.57	4750.36	4786.83	4842.35	4784.87	4900.94	4850.76	4901.82	4756.66	7778.25	7264.13	7635.19		67.68	4839.66	4862.04	5011.12	5007.53	6806.38	6650.78	5631.17
68.385	4936.84	4845.86	4677.29	4856.85	4816.82	4821.42	4757.09	4794.35	4687.6	4835.14	7589.46	4773.95		68.385	4869.5	4718.64	4880.75	4875.39	4850.24	4852.96	4967.25	4951.34	4740.39	4751.38	4799.83	4658.23		68.385	4808.58	4746.83	4788.38	4844.45	4787.34	4897.97	4854.13	4896.58	4755.06	7776.47	7312.06	7634.06		68.385	4849.36	4869.11	5020.91	5010.29	6814.82	6679.71	5688.94
69.09	4939.58	4841.04	4678.54	4855.44	4818.56	4825.81	4753.52	4792.5	4690.44	4833.77	7622.48	4772.73		69.09	4870.12	4720.7	4885.04	4882.28	4854.67	4855.73	4966.61	4949.59	4739.76	4751.3	4802.82	4654.39		69.09	4807.43	4750.32	4789.02	4840.88	4786.16	4896.58	4854.95	4901.82	4751.81	7784.17	7351.49	7643.17		69.09	4848.57	4873.61	5019.47	5012.97	6812.21	6687.29	5750.67
69.795	4936.83	4844.81	4678.21	4861.19	4819.82	4812.76	4751.42	4793.34	4684.69	4837.52	7658.94	4770.22		69.795	4865.5	4726.68	4877.22	4875.22	4851.56	4851.71	4971.92	4949.21	4741.45	4750.47	4800.75	4658.64		69.795	4811.17	4750.69	4798.15	4838.79	4776.68	4900.08	4853.22	4900.25	4757.33	7803.73	7381.54	7643.8		69.795	4859.1	4879.44	5025.04	5016.41	6818.28	6704.15	5810.1
70.5	4935.82	4841.36	4678.8	4858.3	4819.11	4819.07	4753.53	4793.45	4690.13	4839.61	7681.99	4771.95		70.5	4866.97	4717.83	4874.56	4879.9	4847.2	4856.08	4969.89	4949.24	4744.03	4753.96	4795.02	4656.69		70.5	4810.03	4749.25	4801.85	4844.17	4778.81	4901.09	4850.52	4897.2	4762.43	7794.89	7406.83	7654.4		70.5	4865.14	4879.22	5028.46	5034.2	6831.68	6714.54	5865.66
[truncated: 5 more columns]

[truncated: 21 more sheets: Fig. S5 FAM, Fig. S5 ROX, Fig. S6, Fig. 3, Fig. S7A, Fig. S7B, Fig. S7C, Fig. S7D, Fig. S8, Fig. 4, Fig. S9A, Fig. S9B, Fig. S9C&D, Fig. S10A FAM, Fig. S10A ROX, Fig. S10B, Fig. 5, Fig. S12, Fig. S13A, Fig. S13B …]
